# Supplementary material for: Estimating the Effectiveness of Early Control Measures through School Absenteeism Surveillance in Observed Outbreaks at Rural Schools in Hubei, China
Source: PLoS One. 2014 Sep 24;9(9):e106856. doi: 10.1371/journal.pone.0106856 (PMC4175462; doi:10.1371/journal.pone.0106856)
Supplement: Table S1 — The original school absenteeism surveillance data from all 17 primary schools in the study areas. (XLS) [file pone.0106856.s001.xls]

## Sheet: original data of surveillance
Table S1. The original data of school absenteeism surveillance in all 17 primary schools in study areas.
Date	School	Class	Sex	Age	Absence reason	Disease or symptom
2012-04-20	School 1	pre-4	male	5	injury	fall
2012-04-23	School 1	2	male	7	illness	fever
2012-04-24	School 1	pre-4	female	5	business
2012-05-24	School 1	pre-4	female	4	illness	mumps
2012-10-22	School 1	pre-4	female	5	illness	ILI
2012-11-15	School 1	pre-4	male	4	illness	fever
2012-12-03	School 1	4	male	10	injury	sprain
2013-05-02	School 1	pre-4	male	3	illness	stomatopathy
2013-10-14	School 1	pre-4	male	4	illness	pneumonia
2013-10-21	School 1	pre-4	male	4	illness
2012-04-09	School 10	1	male	6	unknowing
2012-04-13	School 10	1	male	6	illness	ILI
2012-04-20	School 10	4	male	9	illness	vomit
2012-04-26	School 10	3	male	8	business
2012-09-19	School 10	3	male	8	injury
2012-11-26	School 10	3	male	8	illness	appendicitis
2012-12-03	School 10	5	male	10	illness	ILI
2013-01-22	School 10	5	female	10	illness	stomachache
2013-02-28	School 10	3	male	8	injury
2013-03-11	School 10	5	male	10	injury
2013-03-25	School 10	2	female	7	illness	ILI
2013-04-11	School 10	5	female	10	illness	ILI
2013-04-17	School 10	5	female	10	illness	ILI
2013-05-06	School 10	5	male	10	unknowing
2013-05-07	School 10	5	female	10	illness	headach
2013-05-14	School 10	5	male	10	illness	ILI
2013-05-14	School 10	5	female	10	illness	stomachache
2013-06-05	School 10	5	female	10	illness	ILI
2013-06-06	School 10	5	female	10	illness	stomachache
2013-06-19	School 10	5	female	10	illness	ILI
2013-09-06	School 10	6	female	11	business
2013-09-30	School 10	1	female	6	business
2013-09-30	School 10	5	male	10	illness	ILI
2013-10-28	School 10	1	male	6	business
2013-10-29	School 10	6	female	11	business
2013-11-01	School 10	1	male	6	business
2013-11-01	School 10	5	female	10	business
2013-11-01	School 10	6	female	11	business
2013-11-06	School 10	1	male	6	illness	stomachache
2013-11-11	School 10	1	male	6	business
2013-11-11	School 10	1	female	6	business
2013-11-18	School 10	5	male	10	business
2013-11-22	School 10	1	male	6	business
2013-11-28	School 10	6	male	11	illness	ILI
2013-12-02	School 10	4	male	9	illness	ILI
2014-01-07	School 10	6	male	11	illness	ILI
2014-01-14	School 10	1	female	6	illness	ILI
2012-04-09	School 11	3-1	female	8	illness	varicella
2012-04-16	School 11	2-1	male	7	injury
2012-04-16	School 11	3-1	female	8	business
2012-04-16	School 11	6-1	female	11	business
2012-04-17	School 11	6-1	female	11	business
2012-04-19	School 11	5-1	female	10	business
2012-04-19	School 11	6-1	female	11	business
2012-04-20	School 11	5-1	male	10	illness	ILI
2012-04-20	School 11	5-1	female	10	illness	ILI
2012-04-20	School 11	6-1	male	11	business
2012-04-20	School 11	6-1	female	11	business
2012-04-23	School 11	2-1	male	7	illness	varicella
2012-04-24	School 11	3-1	female	8	illness	varicella
2012-04-24	School 11	3-1	female	8	illness	varicella
2012-04-24	School 11	3-1	male	8	illness	varicella
2012-04-24	School 11	3-1	male	8	illness	varicella
2012-04-25	School 11	6-1	male	11	unknowing
2012-04-25	School 11	6-1	female	11	illness	varicella
2012-04-27	School 11	1-1	male	6	illness	varicella
2012-04-27	School 11	6-1	female	11	illness	varicella
2012-04-27	School 11	6-1	male	11	illness	varicella
2012-05-07	School 11	2-1	female	7	illness	stomachache
2012-05-07	School 11	4-1	male	9	illness	varicella
2012-05-08	School 11	3-1	female	8	illness	nosebleed
2012-05-08	School 11	6-1	female	11	illness	varicella
2012-05-09	School 11	5-1	female	10	illness	varicella
2012-05-10	School 11	3-1	male	8	illness	toothache
2012-05-10	School 11	6-1	female	11	illness	unknowing
2012-05-11	School 11	3-1	male	8	illness	varicella
2012-05-15	School 11	3-1	female	8	illness	ILI
2012-05-15	School 11	6-1	male	11	illness	stomachache
2012-05-21	School 11	3-1	male	8	injury	injury
2012-05-21	School 11	1-1	female	6	illness	stomachache
2012-05-21	School 11	6-1	male	11	illness	stomachache
2012-05-23	School 11	2-1	female	7	illness	ILI
2012-05-24	School 11	1-1	female	6	illness	ILI
2012-05-24	School 11	3-1	male	8	illness	ILI
2012-05-24	School 11	6-1	male	11	illness	unknowing
2012-05-25	School 11	3-1	female	8	illness	unknowing
2012-05-25	School 11	6-1	male	11	illness	unknowing
2012-05-28	School 11	2-1	female	7	illness	ILI
2012-05-28	School 11	6-1	male	11	illness	ILI
2012-05-29	School 11	6-1	female	11	illness	ILI
2012-05-30	School 11	2-1	female	7	illness	ILI
2012-05-30	School 11	5-1	female	10	illness	varicella
2012-09-14	School 11	6-1	male	11	illness	ILI
2012-11-12	School 11	3-1	male	8	business
2012-11-12	School 11	6-1	male	11	business
2012-12-06	School 11	4-1	female	9	illness	ILI
2012-12-11	School 11	1-1	male	6	illness	ILI
2012-12-12	School 11	1-1	female	6	illness	ILI
2012-12-12	School 11	5-1	male	10	illness	ILI
2012-12-12	School 11	4-1	female	9	business
2012-12-13	School 11	4-1	female	9	business
2012-12-17	School 11	3-1	female	8	illness	ILI
2012-12-17	School 11	3-1	female	8	illness	ILI
2012-12-17	School 11	6-2	male	11	illness	ILI
2012-12-18	School 11	6-2	female	11	illness	ILI
2012-12-19	School 11	1-1	male	6	illness	ILI
2012-12-19	School 11	3-1	male	8	illness	ILI
2012-12-20	School 11	2-1	female	7	illness	ILI
2012-12-20	School 11	5-1	female	10	illness	ILI
2012-12-21	School 11	1-1	male	6	business
2012-12-21	School 11	2-1	female	7	illness	ILI
2012-12-21	School 11	3-1	female	8	illness	stomachache
2012-12-30	School 11	4-1	male	10	business
2013-01-05	School 11	3-1	male	8	injury	fall
2013-01-14	School 11	3-1	female	8	illness	ILI
2013-01-16	School 11	3-1	male	8	illness	ILI
2013-01-24	School 11	6-1	male	11	illness	ILI
2013-01-24	School 11	6-1	female	11	illness	ILI
2013-02-25	School 11	3-1	female	8	illness	ILI
2013-02-25	School 11	3-1	male	8	illness	oculopathy
2013-03-04	School 11	3-1	female	8	illness	ILI
2013-03-04	School 11	3-1	female	8	illness	varicella
2013-03-14	School 11	1-1	male	6	illness	ILI
2013-03-14	School 11	5-1	male	10	illness	ILI
2013-03-18	School 11	3-1	female	8	illness	ILI
2013-03-18	School 11	3-1	male	8	injury	injury
2013-03-18	School 11	1-1	female	6	illness	varicella
2013-03-18	School 11	1-1	female	6	illness	varicella
2013-03-18	School 11	3-1	male	8	illness	varicella
2013-03-19	School 11	2-1	male	7	injury	injury
2013-03-19	School 11	5-1	female	10	illness	enterogastritis
2013-03-20	School 11	5-1	male	10	illness	ILI
2013-03-20	School 11	3-1	male	8	illness	oculopathy
2013-03-22	School 11	5-1	male	10	illness	ILI
2013-03-25	School 11	5-1	male	10	illness	ILI
2013-04-02	School 11	3-1	female	8	illness	ILI
2013-04-10	School 11	3-1	female	8	illness	ILI
2013-04-12	School 11	4-1	male	9	illness	varicella
2013-04-15	School 11	4-1	female	9	illness	appendicitis
2013-04-22	School 11	4-1	female	9	illness	ILI
2013-04-22	School 11	5-1	male	10	illness	ILI
2013-04-22	School 11	6-1	female	11	illness	ILI
2013-04-25	School 11	3-1	female	8	illness	ILI
2013-04-25	School 11	5-1	male	10	illness	ILI
2013-04-26	School 11	3-1	female	8	illness	stomachache
2013-04-27	School 11	1-1	male	6	illness	ILI
2013-05-02	School 11	3-1	female	8	illness	varicella
2013-05-03	School 11	5-1	male	10	illness	ILI
2013-05-03	School 11	3-1	female	8	illness	varicella
2013-05-06	School 11	6-1	male	11	illness	stomachache
2013-05-07	School 11	5-1	male	10	illness	ILI
2013-05-08	School 11	2-1	female	7	illness	ILI
2013-05-13	School 11	3-1	female	8	illness	varicella
2013-05-14	School 11	4-1	female	9	illness	stomachache
2013-05-15	School 11	5-1	male	10	illness	ILI
2013-05-21	School 11	5-1	female	10	illness	lymphangitis
2013-05-28	School 11	3-1	female	8	illness	ILI
2013-05-29	School 11	3-1	female	8	illness	ILI
2013-05-31	School 11	3-1	female	8	illness	ILI
2013-05-31	School 11	3-1	female	8	illness	ILI
2013-05-31	School 11	3-1	male	8	illness	varicella
2013-05-31	School 11	3-1	male	8	illness	varicella
2013-06-03	School 11	1-1	male	6	illness	ILI
2013-06-03	School 11	1-1	male	6	illness	ILI
2013-06-04	School 11	2-1	female	7	illness	ILI
2013-06-05	School 11	1-1	male	6	illness	fever
2013-06-05	School 11	5-1	male	10	illness	fever
2013-06-06	School 11	3-1	male	8	illness	ILI
2013-06-06	School 11	4-1	female	9	illness	ILI
2013-06-06	School 11	1-1	male	6	illness	fever
2013-06-06	School 11	3-1	female	8	illness	fever
2013-06-08	School 11	1-1	male	6	illness	ILI
2013-06-08	School 11	2-1	female	7	illness	fever
2013-06-08	School 11	5-1	male	10	illness	fever
2013-06-09	School 11	2-1	female	7	illness	fever
2013-06-09	School 11	2-1	female	7	illness	fever
2013-06-09	School 11	2-1	male	7	illness	fever
2013-06-17	School 11	3-1	male	8	illness	varicella
2013-06-19	School 11	6-2	female	11	illness	fever
2013-12-18	School 11	5-1	female	10	business
2013-12-24	School 11	5-1	female	10	illness	ILI
2012-04-24	School 12	5-1	female	11	illness	ILI
2012-05-02	School 12	5-1	female	12	injury	fall
2012-05-24	School 12	3	female	9	illness	ILI
2012-06-19	School 12	1-1	female	7	illness	unknowing
2012-09-24	School 12	2-1	male	8	illness	ILI
2012-04-19	School 13	2-1	female	8	illness	fever
2012-04-24	School 13	1-1	male	7	illness	fever
2012-05-09	School 13	3-2	male	10	illness	appendicitis
2012-05-09	School 13	5-2	male	11	illness	fever
2012-05-14	School 13	5-2	female	11	illness	fever
2012-06-04	School 13	1-2	male	6	illness	anaphylactoid purpura
2012-06-06	School 13	1-2	female	7	illness	fever
2012-06-06	School 13	2-2	male	8	illness	stomachache
2012-06-06	School 13	2-2	male	8	illness	stomachache
2012-06-08	School 13	1-2	male	7	injury	unknowing
2012-06-12	School 13	4-2	male	11	illness	fever
2012-06-12	School 13	4-2	male	11	illness	pneumonia
2012-06-14	School 13	4-2	female	11	illness	fever
2012-06-20	School 13	4-2	male	11	illness	pneumonia
2012-06-27	School 13	2-1	male	8	illness	pneumonia
2012-09-28	School 13	1-1	male	6	injury	sprain
2012-09-28	School 13	2-1	female	6	business
2012-10-11	School 13	2-1	male	7	illness	stomachache
2012-10-15	School 13	3-1	male	9	business
2012-10-16	School 13	2-2	male	8	illness	fever
2012-10-18	School 13	3-2	female	9	injury	fall
2012-12-10	School 13	1-2	male	7	illness	fever
2012-12-10	School 13	2-2	female	8	illness	fever
2012-12-21	School 13	4-2	male	9	illness	fever
2013-01-07	School 13	1-1	male	7	illness	fever
2013-01-08	School 13	2-1	male	8	illness	fever
2013-01-15	School 13	3-2	male	9	illness	diarrhea
2013-03-13	School 13	1-1	male	7	illness	fever
2013-03-28	School 13	1-1	female	7	illness	fever
2013-04-01	School 13	1-2	female	7	illness	fever
2013-04-22	School 13	1-1	male	7	business
2013-04-22	School 13	2-1	male	8	illness	fever
2013-04-22	School 13	5-1	female	10	injury
2013-04-25	School 13	3-1	male	9	illness	fever
2013-04-26	School 13	4-1	female	10	illness	fever
2013-04-26	School 13	4-2	female	10	illness	fever
2013-05-02	School 13	1-1	female	7	illness	cough
2013-05-07	School 13	2-2	female	8	business
2013-05-07	School 13	2-2	female	8	illness	cough
2013-05-16	School 13	1-2	female	7	illness	allergy
2013-05-16	School 13	1-2	female	7	injury
2013-10-09	School 13	2-2	male	8	illness	fever
2013-10-21	School 13	1-2	male	7	illness	fever
2013-10-21	School 13	1-2	male	7	illness	fever
2013-10-23	School 13	2-2	male	8	illness	fever
2013-11-08	School 13	1-2	male	7	illness	fever
2013-11-11	School 13	1-2	female	7	illness	fever
2013-11-11	School 13	4-2	male	10	business
2013-11-25	School 13	1-2	male	7	illness	mumps
2013-12-04	School 13	2-2	male	8	illness	fever
2013-12-13	School 13	2-2	female	8	illness	fever
2013-12-26	School 13	1-2	female	7	business
2013-12-26	School 13	1-2	female	7	business
2014-01-02	School 13	2-2	male	8	illness	fever
2014-01-13	School 13	2-2	female	8	illness	fever
2014-01-13	School 13	2-2	female	8	illness	fever
2012-04-06	School 14	4-1	male	10	illness	mumps
2012-04-06	School 14	4-2	male	10	illness	stomachache
2012-04-09	School 14	4-3	male	10	illness	ILI
2012-04-10	School 14	1-3	male	6	illness	ILI
2012-04-10	School 14	1-4	male	7	illness	fever
2012-04-19	School 14	5-4	male	11	illness	stomachache
2012-04-20	School 14	3-3	male	9	illness	fever
2012-04-20	School 14	3-3	female	9	illness	fever
2012-04-27	School 14	5-4	male	10	unknowing
2012-05-02	School 14	1-1	female	7	injury	oculopathy
2012-05-11	School 14	5-3	male	11	illness	pneumonia
2012-05-23	School 14	1-3	female	7	unknowing
2012-05-24	School 14	2-2	female	8	illness	ILI
2012-05-31	School 14	6-3	male	11	illness	ILI
2012-06-04	School 14	2-3	male	9	illness	cholecystitis
2012-06-12	School 14	2-3	male	7	illness	keratitis
2012-06-19	School 14	2-3	female	7	unknowing
2012-09-20	School 14	3-1	male	10	illness	myocarditis
2012-09-25	School 14	3-3	male	11	illness	epilepsy
2012-10-08	School 14	3-1	male	10	illness	enterogastritis
2012-10-18	School 14	3-1	male	10	injury	fracture
2012-10-29	School 14	3-1	male	10	illness	myocarditis
2012-11-29	School 14	4-4	male	11	injury	unknowing
2013-03-12	School 14	3-3	female	10	illness	mumps
2013-04-02	School 14	5-3	female	12	illness	mumps
2013-04-02	School 14	4-4	male	11	illness	tumour
2013-04-09	School 14	5-2	male	12	injury	fracture
2013-04-28	School 14	1-2	male	6	injury	scald
2013-10-16	School 14	2-3	female	7	illness	ILI
2013-10-31	School 14	2-3	female	7	illness	intestinal lymphatic inflammation
2013-11-05	School 14	3-3	male	9	illness	anaphylactoid purpura
2012-12-21	School 15	2-3	female	8	illness	fever
2012-12-24	School 15	1-4	male	7	illness	ILI
2012-12-24	School 15	3-3	female	9	illness	ILI
2012-12-24	School 15	3-3	female	9	illness	ILI
2012-12-25	School 15	3-2	female	8	illness	ILI
2012-12-25	School 15	3-2	female	8	illness	ILI
2012-12-25	School 15	6-3	male	12	illness	ILI
2012-12-26	School 15	6-3	male	12	illness	ILI
2012-12-27	School 15	1-4	female	7	illness	ILI
2012-12-30	School 15	4-3	male	10	illness	ILI
2012-12-30	School 15	4-3	male	10	illness	ILI
2013-01-05	School 15	1-1	male	7	illness	ILI
2013-01-05	School 15	1-3	male	7	illness	ILI
2013-01-05	School 15	1-4	female	7	illness	ILI
2013-01-05	School 15	6-3	male	12	illness	ILI
2013-01-05	School 15	5-2	female	11	injury	traffic accident
2013-01-06	School 15	1-2	male	7	illness	ILI
2013-01-06	School 15	1-3	male	7	illness	ILI
2013-01-06	School 15	3-3	female	9	illness	ILI
2013-01-06	School 15	4-1	female	10	illness	ILI
2013-01-08	School 15	1-2	female	7	illness	ILI
2013-01-08	School 15	6-2	female	12	illness	ILI
2013-01-08	School 15	6-2	male	12	illness	ILI
2013-01-08	School 15	6-3	male	12	illness	ILI
2013-01-10	School 15	1-1	female	7	illness	ILI
2013-01-10	School 15	1-2	male	7	illness	ILI
2013-01-11	School 15	4-1	male	10	illness	ILI
2013-01-14	School 15	1-2	female	7	illness	ILI
2013-01-14	School 15	4-2	male	10	illness	ILI
2013-01-15	School 15	6-3	male	12	illness	ILI
2013-01-16	School 15	1-4	male	7	illness	ILI
2013-01-18	School 15	1-3	male	7	illness	ILI
2013-01-22	School 15	1-3	female	7	illness	ILI
2013-01-22	School 15	1-4	male	7	illness	ILI
2013-01-22	School 15	1-4	female	7	illness	ILI
2013-03-11	School 15	1-3	male	7	illness	ILI
2013-03-12	School 15	1-3	male	7	illness	ILI
2013-03-14	School 15	1-4	female	7	illness	ILI
2013-03-21	School 15	5-1	male	11	illness	ILI
2013-03-25	School 15	4-2	male	10	illness	ILI
2013-03-25	School 15	5-1	male	10	illness	ILI
2013-03-25	School 15	5-1	male	10	illness	ILI
2013-04-01	School 15	2-3	female	8	illness	ILI
2013-04-07	School 15	2-3	female	8	illness	MFMD
2013-04-15	School 15	1-1	male	6	illness	ILI
2013-04-22	School 15	2-3	male	8	illness	ILI
2013-04-26	School 15	2-3	female	8	illness	ILI
2013-04-26	School 15	2-3	male	8	illness	ILI
2013-05-03	School 15	2-3	male	8	illness	ILI
2013-12-10	School 16	3-2	male	10	illness	cough
2013-12-10	School 16	3-2	female	10	illness	cough
2013-12-10	School 16	1-3	male	8	illness	fever
2012-04-05	School 16	3-2	female	10	business
2012-04-06	School 16	6-1	male	12	illness	fever
2012-04-06	School 16	6-4	male	12	illness	stomachache
2013-12-11	School 16	3-3	female	9	illness	fever
2012-04-09	School 16	4-2	female	10	illness	fever
2013-12-12	School 16	6-3	male	12	illness	fever
2013-12-12	School 16	1-1	female	7	illness	fever
2013-12-12	School 16	5-3	female	11	illness	cough
2012-04-13	School 16	3-2	male	9	illness	cough
2012-04-13	School 16	3-2	male	9	illness	cough
2012-04-13	School 16	3-3	female	9	illness	cough
2012-04-16	School 16	1-3	female	6	illness	fever
2013-12-30	School 16	3-4	female	9	illness	fever
2013-12-30	School 16	2-1	male	7	illness	fever
2013-12-30	School 16	4-3	male	11	illness	fever
2013-12-31	School 16	3-2	male	9	illness	cough
2014-01-02	School 16	4-3	male	10	illness	cough
2014-01-03	School 16	4-3	male	10	illness	cough
2014-01-07	School 16	4-3	male	10	illness	fever
2014-01-07	School 16	4-3	male	10	illness	cough
2014-01-07	School 16	3-2	male	10	illness	cough
2014-01-09	School 16	3-2	male	9	illness	fever
2014-01-09	School 16	6-2	female	12	injury
2014-01-10	School 16	3-2	male	10	illness	fever
2014-01-13	School 16	4-1	female	10	business
2014-01-13	School 16	2-1	male	7	illness	unknowing
2014-01-15	School 16	1-3	female	6	illness	fever
2014-01-15	School 16	4-1	female	10	illness	fever
2014-01-17	School 16	4-3	male	10	illness	fever
2012-05-02	School 16	4-1	female	10	business
2012-05-02	School 16	4-3	male	10	illness	unknowing
2012-05-03	School 16	3-2	male	9	business
2012-05-03	School 16	6-3	male	12	illness	fever
2012-05-03	School 16	3-4	male	9	illness	stomachache
2012-05-03	School 16	4-3	male	10	illness	unknowing
2012-05-09	School 16	3-2	male	9	illness	fever
2012-05-09	School 16	6-3	male	12	illness	fever
2012-05-09	School 16	1-1	male	6	illness	unknowing
2012-05-09	School 16	4-4	female	10	illness	unknowing
2012-05-11	School 16	6-2	female	12	illness	unknowing
2012-05-14	School 16	3-4	female	9	illness	fever
2012-05-14	School 16	3-2	male	9	illness	unknowing
2012-05-17	School 16	3-2	male	9	illness	unknowing
2012-05-17	School 16	6-2	female	12	illness	unknowing
2012-05-22	School 16	1-4	male	6	illness	fever
2012-06-12	School 16	3-3	female	9	illness	fever
2012-09-12	School 16	5-4	female	11	illness	ILI
2012-09-12	School 16	5-4	female	11	illness	ILI
2013-12-23	School 16	1-3	male	6	illness	fever
2012-09-17	School 16	4-4	female	10	illness	fever
2012-09-17	School 16	4-4	male	10	illness	fever
2012-09-17	School 16	4-4	male	10	illness	fever
2012-12-18	School 16	4-3	male	11	illness	unknowing
2012-10-31	School 16	6-3	female	12	illness	fever
2012-11-02	School 16	6-3	female	12	illness	fever
2012-11-05	School 16	4-1	female	10	illness	unknowing
2012-11-14	School 16	5-2	male	11	illness	mumps
2012-12-13	School 16	4-4	female	10	illness	fever
2013-12-25	School 16	6-3	male	12	illness	pneumonia
2012-12-13	School 16	4-2	male	10	illness
2012-12-24	School 16	4-2	male	10	illness	fever
2012-12-26	School 16	4-2	male	10	illness	fever
2013-01-23	School 16	5-3	male	11	illness	fever
2013-03-11	School 16	4-4	male	10	illness	ILI
2013-03-11	School 16	4-4	female	10	illness	ILI
2013-03-14	School 16	4-3	male	10	illness	ILI
2013-03-14	School 16	4-3	female	10	illness	diarrhea
2013-03-14	School 16	4-3	male	10	illness	fever
2013-04-08	School 16	4-1	male	10	illness	mumps
2013-04-08	School 16	4-1	male	10	illness	mumps
2013-04-10	School 16	1-3	male	6	illness	ILI
2013-04-10	School 16	3-1	male	8	injury	traffic accident
2013-04-10	School 16	6-2	female	11	illness	mumps
2013-04-10	School 16	6-3	female	11	illness	mumps
2013-10-30	School 16	4-3	male	10	illness	fever
2013-11-25	School 16	3-3	male	9	illness	ILI
2013-11-25	School 16	3-3	male	9	illness	ILI
2013-11-25	School 16	3-3	female	9	illness	ILI
2013-11-25	School 16	4-1	female	10	illness	ILI
2013-11-25	School 16	5-2	male	10	illness	ILI
2013-11-25	School 16	5-4	female	11	illness	ILI
2013-11-26	School 16	1-2	female	6	illness	ILI
2013-11-26	School 16	1-3	male	6	illness	ILI
2013-11-26	School 16	1-3	male	6	illness	ILI
2013-11-26	School 16	1-3	male	6	illness	ILI
2013-11-26	School 16	1-4	male	6	illness	ILI
2013-11-26	School 16	1-4	female	6	illness	ILI
2013-11-27	School 16	3-3	male	9	illness	ILI
2013-11-27	School 16	3-3	female	9	illness	ILI
2013-11-27	School 16	3-3	female	9	illness	ILI
2013-12-12	School 16	1-3	female	6	illness	ILI
2013-12-16	School 16	1-1	male	6	illness	ILI
2013-12-16	School 16	1-3	female	6	illness	ILI
2013-12-16	School 16	1-3	male	6	illness	ILI
2013-12-16	School 16	2-3	male	6	illness	ILI
2013-12-16	School 16	2-3	male	6	illness	ILI
2013-12-16	School 16	2-3	male	6	illness	ILI
2013-12-16	School 16	2-3	male	6	illness	ILI
2013-12-16	School 16	2-3	male	6	illness	ILI
2013-12-16	School 16	2-3	male	6	illness	ILI
2013-12-16	School 16	2-3	female	6	illness	ILI
2013-12-16	School 16	2-3	male	6	illness	ILI
2013-12-16	School 16	2-3	female	6	illness	ILI
2013-12-16	School 16	2-3	male	6	illness	ILI
2013-12-17	School 16	2-3	female	6	illness	ILI
2013-12-18	School 16	2-3	female	6	illness	ILI
2013-12-18	School 16	2-3	male	6	illness	ILI
2013-12-19	School 16	6-2	male	12	illness	ILI
2013-12-19	School 16	6-2	female	12	illness	ILI
2013-12-19	School 16	6-3	male	12	illness	ILI
2013-12-23	School 16	2-1	male	7	illness	ILI
2013-12-23	School 16	2-1	male	7	illness	ILI
2013-12-23	School 16	2-1	male	7	illness	ILI
2013-12-23	School 16	2-2	female	7	illness	ILI
2013-12-23	School 16	2-2	male	7	illness	ILI
2013-12-24	School 16	2-1	female	7	illness	ILI
2013-12-24	School 16	2-1	male	7	illness	ILI
2013-12-25	School 16	2-1	male	7	illness	ILI
2013-12-25	School 16	2-2	male	7	illness	ILI
2013-12-26	School 16	1-2	male	6	illness	ILI
2013-12-26	School 16	1-2	female	6	illness	ILI
2012-04-01	School 17	1-5	female	6	unknowing
2012-04-01	School 17	6-5	male	12	illness	ILI
2012-04-01	School 17	1-5	male	6	illness	fever
2012-04-01	School 17	2-2	female	8	illness	fever
2012-04-01	School 17	6-5	female	12	illness	fever
2012-04-01	School 17	6-5	female	12	illness	HMFD
2012-04-01	School 17	5-5	female	11	unknowing
2012-04-05	School 17	1-6	male	6	illness	ILI
2012-04-05	School 17	2-2	male	8	business
2012-04-05	School 17	4-4	male	10	illness	ILI
2012-04-05	School 17	6-3	female	12	illness	rubella
2012-04-05	School 17	5-4	male	10	illness	stomachache
2012-04-05	School 17	5-5	male	11	business
2012-04-05	School 17	2-2	male	8	illness	unknowing
2012-04-05	School 17	2-6	male	8	illness	unknowing
2012-04-06	School 17	2-6	male	8	illness	appendicitis
2012-04-06	School 17	5-3	male	11	illness	fever
2012-04-06	School 17	6-5	female	12	illness	HMFD
2012-04-06	School 17	4-5	male	10	business
2012-04-06	School 17	5-5	male	11	business
2012-04-06	School 17	1-4	female	7	illness	unknowing
2012-04-06	School 17	6-4	female	12	business
2012-04-09	School 17	6-1	female	12	illness	ILI
2012-04-09	School 17	1-4	female	7	illness	unknowing
2012-04-09	School 17	6-6	male	12	unknowing
2012-04-10	School 17	2-6	male	8	illness	appendicitis
2012-04-10	School 17	6-5	female	12	illness	fracture
2012-04-10	School 17	5-5	male	11	illness	unknowing
2012-04-11	School 17	2-3	female	7	illness	oculopathy
2012-04-12	School 17	5-4	male	11	illness	ILI
2012-04-12	School 17	5-4	female	11	illness	ILI
2012-04-12	School 17	5-4	male	11	illness	diarrhea
2012-04-12	School 17	4-6	female	11	illness	fever
2012-04-13	School 17	4-4	male	10	illness	ILI
2012-04-13	School 17	5-6	female	11	illness	ILI
2012-04-16	School 17	1-6	male	6	illness	ILI
2012-04-16	School 17	2-6	male	8	illness	ILI
2012-04-16	School 17	2-2	male	8	business
2012-04-18	School 17	2-5	male	8	illness	ILI
2012-04-18	School 17	6-4	female	12	illness	ILI
2012-04-18	School 17	4-1	male	10	illness	fever
2012-04-18	School 17	5-7	male	11	illness	stomachache
2012-04-19	School 17	2-2	female	8	illness	fever
2012-04-20	School 17	1-6	female	6	business
2012-04-24	School 17	5-4	female	11	unknowing
2012-04-25	School 17	6-5	female	12	illness	ear inflammation
2012-04-25	School 17	2-5	male	8	illness	mumps
2012-04-25	School 17	2-5	female	8	illness	stomachache
2012-04-25	School 17	6-4	female	12	business
2012-04-26	School 17	3-2	male	9	illness	ILI
2012-04-27	School 17	5-1	female	11	illness	ILI
2012-04-27	School 17	6-4	female	12	illness	ILI
2012-04-27	School 17	5-6	female	10	unknowing
2012-04-28	School 17	6-7	male	12	illness	enterogastritis
2012-04-28	School 17	6-6	female	12	illness	fever
2012-04-28	School 17	6-4	female	12	business
2012-05-02	School 17	1-1	female	6	business
2012-05-02	School 17	1-1	female	6	business
2012-05-02	School 17	2-2	female	8	illness	ILI
2012-05-02	School 17	1-7	male	6	business
2012-05-02	School 17	2-5	female	8	business
2012-05-02	School 17	4-1	male	10	illness	fever
2012-05-02	School 17	6-6	male	12	illness	fever
2012-05-02	School 17	1-2	male	6	illness	unknowing
2012-05-02	School 17	6-6	female	12	business
2012-05-02	School 17	6-6	female	12	business
2012-05-03	School 17	2-5	female	8	illness	ILI
2012-05-03	School 17	6-7	female	12	illness	ILI
2012-05-03	School 17	6-6	male	12	illness	diarrhea
2012-05-07	School 17	5-4	male	11	unknowing
2012-05-08	School 17	1-6	female	6	illness	ILI
2012-05-08	School 17	2-5	female	8	illness	ILI
2012-05-08	School 17	5-2	female	11	illness	ILI
2012-05-09	School 17	5-4	female	11	unknowing
2012-05-11	School 17	6-4	female	12	illness	ILI
2012-05-14	School 17	1-7	male	6	illness	acute gastroenteritis
2012-05-14	School 17	6-4	male	12	illness	appendicitis
2012-05-14	School 17	4-5	female	10	illness	ILI
2012-05-14	School 17	6-1	female	12	illness	ILI
2012-05-14	School 17	4-3	female	10	business
2012-05-14	School 17	4-4	male	10	business
2012-05-14	School 17	4-7	male	10	injury
2012-05-15	School 17	5-2	female	11	unknowing
2012-05-17	School 17	1-5	female	7	illness	fever
2012-05-18	School 17	4-6	female	10	business
2012-05-18	School 17	4-6	male	10	business
2012-05-18	School 17	6-3	female	12	business
2012-05-21	School 17	4-6	male	10	illness	ILI
2012-05-21	School 17	4-6	female	10	illness	ILI
2012-05-21	School 17	5-2	female	11	illness	ILI
2012-05-21	School 17	1-6	female	6	illness	fever
2012-05-21	School 17	1-7	male	6	illness	fever
2012-05-22	School 17	1-5	male	6	illness	allergy
2012-05-22	School 17	2-5	female	8	illness	ILI
2012-05-22	School 17	6-6	female	12	business
2012-05-23	School 17	1-6	male	6	illness	allergy
2012-05-23	School 17	4-1	female	10	illness	fever
2012-05-23	School 17	6-7	female	12	unknowing
2012-05-24	School 17	1-6	female	6	illness	ILI
2012-05-24	School 17	1-5	female	6	illness	fever
2012-05-24	School 17	4-1	male	10	business
2012-05-24	School 17	4-1	male	10	business
2012-05-24	School 17	2-5	male	8	illness	varicella
2012-05-25	School 17	1-5	male	6	unknowing
2012-05-25	School 17	2-5	female	9	business
2012-05-25	School 17	1-5	male	6	illness	diarrhea
2012-05-25	School 17	1-6	female	6	illness	fever
2012-05-25	School 17	6-7	female	12	illness	fever
2012-05-25	School 17	6-6	male	12	business
2012-05-25	School 17	2-5	male	9	illness	varicella
2012-05-25	School 17	4-1	male	10	illness
2012-05-25	School 17	4-1	male	10	illness
2012-05-25	School 17	5-5	male	11	illness
2012-05-28	School 17	2-6	male	8	illness	fever
2012-05-29	School 17	1-5	male	6	illness	allergy
2012-05-29	School 17	1-5	male	6	illness	fever
2012-05-29	School 17	6-3	female	12	illness	mumps
2012-05-29	School 17	4-6	male	10	unknowing
2012-05-29	School 17	5-3	female	11	business
2012-05-29	School 17	5-3	female	11	illness	unknowing
2012-05-29	School 17	5-4	male	11	illness	unknowing
2012-05-29	School 17	6-1	male	12	illness	unknowing
2012-05-30	School 17	3-2	female	9	illness	fever
2012-05-30	School 17	4-6	male	10	illness	unknowing
2012-05-31	School 17	6-3	female	12	illness	mumps
2012-05-31	School 17	4-4	male	10	illness	unknowing
2012-06-04	School 17	2-7	male	8	illness	ILI
2012-06-04	School 17	1-7	male	6	illness	fever
2012-06-04	School 17	2-5	male	8	illness	fever
2012-06-04	School 17	2-7	male	8	illness	fever
2012-06-04	School 17	5-4	female	11	business
2012-06-05	School 17	2-2	female	8	business
2012-06-05	School 17	2-5	male	8	illness	fever
2012-06-05	School 17	2-5	female	8	illness	varicella
2012-06-06	School 17	4-4	female	10	illness	ILI
2012-06-06	School 17	4-6	male	10	illness	ILI
2012-06-06	School 17	2-5	female	8	illness	flat conductor inflammation
2012-06-06	School 17	5-5	female	11	unknowing
2012-06-06	School 17	2-5	female	8	illness	varicella
2012-06-06	School 17	2-5	male	8	illness	varicella
2012-06-06	School 17	2-5	female	8	illness	varicella
2012-06-06	School 17	2-5	female	8	illness	varicella
2012-06-06	School 17	2-5	female	8	illness	varicella
2012-06-06	School 17	2-5	male	8	illness	varicella
2012-06-06	School 17	2-5	male	8	illness	varicella
2012-06-06	School 17	2-5	female	8	illness	varicella
2012-06-06	School 17	2-5	male	8	illness	varicella
2012-06-07	School 17	6-1	female	12	illness	diarrhea
2012-06-07	School 17	2-1	male	8	illness	fever
2012-06-07	School 17	2-2	female	8	illness	fever
2012-06-07	School 17	2-2	male	8	illness	fever
2012-06-07	School 17	6-6	male	12	illness	fever
2012-06-07	School 17	1-2	female	6	illness	mumps
2012-06-07	School 17	2-1	male	8	illness	varicella
2012-06-07	School 17	2-5	male	8	illness	varicella
2012-06-07	School 17	2-5	male	8	illness	varicella
2012-06-07	School 17	2-5	female	8	illness	varicella
2012-06-07	School 17	2-5	female	8	illness	varicella
2012-06-07	School 17	2-5	female	8	illness	varicella
2012-06-07	School 17	2-5	female	8	illness	varicella
2012-06-07	School 17	2-5	female	8	illness	varicella
2012-06-07	School 17	2-5	female	8	illness	varicella
2012-06-07	School 17	2-5	male	8	illness	varicella
2012-06-07	School 17	2-6	male	8	illness	varicella
2012-06-07	School 17	6-1	female	12	illness	varicella
2012-06-07	School 17	6-1	male	12	illness	varicella
2012-06-08	School 17	1-7	male	6	illness	fever
2012-06-08	School 17	2-4	female	8	illness	fever
2012-06-08	School 17	4-1	male	10	illness	fever
2012-06-08	School 17	6-5	male	12	business
2012-06-08	School 17	2-6	female	8	illness	varicella
2012-06-08	School 17	2-6	female	8	illness	varicella
2012-06-11	School 17	2-2	female	8	business
2012-06-11	School 17	2-2	female	8	illness	fever
2012-06-11	School 17	2-2	female	8	illness	fever
2012-06-11	School 17	2-7	male	8	illness	fever
2012-06-11	School 17	3-1	male	9	illness	fever
2012-06-11	School 17	3-6	female	9	illness	fever
2012-06-11	School 17	2-6	male	8	illness	operation
2012-06-11	School 17	5-2	female	11	business
2012-06-11	School 17	2-6	male	8	illness	toothache
2012-06-11	School 17	5-5	male	11	illness	unknowing
2012-06-11	School 17	5-5	male	11	illness	unknowing
2012-06-11	School 17	2-5	male	8	illness	varicella
2012-06-11	School 17	2-6	female	8	illness	varicella
2012-06-11	School 17	2-7	female	8	illness	varicella
2012-06-11	School 17	5-5	male	11	illness	varicella
2012-06-12	School 17	1-5	male	6	illness	allergy
2012-06-12	School 17	2-1	male	8	business
2012-06-12	School 17	1-7	female	6	illness	fever
2012-06-12	School 17	5-4	female	11	business
2012-06-12	School 17	1-7	female	6	illness	urticaria
2012-06-12	School 17	2-5	male	8	illness	varicella
2012-06-13	School 17	2-4	female	8	illness	ILI
2012-06-13	School 17	2-2	male	8	illness	flat conductor inflammation
2012-06-13	School 17	4-3	male	10	injury
2012-06-14	School 17	2-4	male	8	illness	ILI
2012-06-14	School 17	3-6	female	9	illness	fever
2012-06-14	School 17	3-6	female	9	illness	fever
2012-06-14	School 17	3-6	female	9	illness	fever
2012-06-15	School 17	2-4	male	8	business
2012-06-15	School 17	4-1	male	10	business
2012-06-15	School 17	2-6	male	8	illness	mumps
2012-06-15	School 17	2-4	male	8	illness	varicella
2012-06-15	School 17	2-6	female	8	illness	varicella
2012-06-18	School 17	1-6	male	6	business
2012-06-18	School 17	6-4	male	12	illness	ILI
2012-06-18	School 17	2-4	male	9	business
2012-06-18	School 17	1-6	male	6	illness	HMFD
2012-06-18	School 17	1-6	male	6	illness	unknowing
2012-06-18	School 17	2-2	male	9	illness	unknowing
2012-06-18	School 17	2-5	male	9	illness	unknowing
2012-06-19	School 17	1-7	male	7	business
2012-06-19	School 17	2-2	female	8	business
2012-06-19	School 17	2-6	male	8	illness	fever
2012-06-19	School 17	4-6	male	10	unknowing
2012-06-20	School 17	1-5	male	6	illness	allergy
2012-06-20	School 17	6-1	female	12	illness	ILI
2012-06-20	School 17	4-1	male	10	illness	fever
2012-06-20	School 17	2-5	female	9	illness	unknowing
2012-06-21	School 17	2-1	female	9	illness	ILI
2012-06-21	School 17	2-7	male	9	illness	ILI
2012-06-21	School 17	3-2	female	9	illness	fever
2012-06-21	School 17	4-1	male	11	illness	fever
2012-06-21	School 17	2-5	female	9	illness	varicella
2012-06-21	School 17	2-5	female	9	illness	varicella
2012-06-25	School 17	6-4	female	12	illness	ILI
2012-06-25	School 17	6-3	female	12	illness	operation
2012-06-25	School 17	5-6	female	11	illness	unknowing
2012-06-25	School 17	2-5	male	9	illness	varicella
2012-06-25	School 17	2-5	male	9	illness	varicella
2012-06-27	School 17	1-5	male	7	illness	allergy
2012-06-27	School 17	1-6	male	7	illness	fever
2012-06-27	School 17	1-7	male	7	illness	fever
2012-06-27	School 17	2-2	female	9	illness	unknowing
2012-06-27	School 17	1-6	female	7	illness	varicella
2012-06-27	School 17	2-5	male	9	illness	varicella
2012-06-27	School 17	2-5	female	9	illness	varicella
2012-09-04	School 17	1-3	male	6	business
2012-09-04	School 17	4-7	male	10	illness	pneumonia
2012-09-06	School 17	4-3	female	10	illness	ILI
2012-09-06	School 17	3-5	male	9	illness	fever
2012-09-07	School 17	3-7	male	9	illness	ILI
2012-09-11	School 17	4-7	female	10	illness	oculopathy
2012-09-11	School 17	4-7	female	10	illness	stomachache
2012-09-12	School 17	4-2	female	10	business
2012-09-13	School 17	4-5	male	10	illness	ILI
2012-09-18	School 17	1-3	female	6	unknowing
2012-09-18	School 17	4-6	male	10	illness	oculopathy
2012-09-19	School 17	3-4	female	9	illness	ILI
2012-09-24	School 17	4-4	female	10	illness	ILI
2012-09-24	School 17	5-3	male	11	illness	mumps
2012-09-25	School 17	4-1	female	10	illness	ILI
2012-09-25	School 17	1-3	male	6	illness	oculopathy
2012-09-26	School 17	4-4	female	10	unknowing
2012-09-26	School 17	3-3	male	9	illness	stomachache
2012-09-27	School 17	1-1	male	6	unknowing
2012-09-27	School 17	1-4	female	6	business
2012-09-27	School 17	4-3	female	10	illness	ILI
2012-09-27	School 17	1-2	male	6	illness	oculopathy
2012-09-29	School 17	4-3	male	10	illness	ILI
2012-09-29	School 17	2-5	male	8	business
2012-09-29	School 17	2-5	male	8	business
2012-09-29	School 17	2-5	female	8	business
2012-09-29	School 17	3-7	male	9	business
2012-09-29	School 17	3-7	female	9	business
2012-09-29	School 17	1-2	male	6	illness	oculopathy
2012-10-08	School 17	1-2	female	7	illness	ILI
2012-10-08	School 17	1-3	female	6	illness	ILI
2012-10-08	School 17	3-5	male	9	business
2012-10-08	School 17	3-3	male	9	illness	stomachache
2012-10-08	School 17	6-7	female	12	illness	varicella
2012-10-09	School 17	3-7	male	9	injury	injury
2012-10-10	School 17	3-5	male	9	illness	cough
2012-10-12	School 17	1-2	male	6	illness	ILI
2012-10-12	School 17	3-2	female	9	illness	ILI
2012-10-15	School 17	3-5	female	9	illness	ILI
2012-10-15	School 17	6-5	male	12	illness	ILI
2012-10-15	School 17	6-7	male	12	illness	ILI
2012-10-15	School 17	4-6	female	10	illness	myocarditis
2012-10-16	School 17	6-6	male	12	illness	ILI
2012-10-16	School 17	1-3	male	6	illness	cough
2012-10-17	School 17	4-5	male	10	unknowing	unknowing
2012-10-18	School 17	4-5	male	10	illness	unknowing
2012-10-19	School 17	1-3	female	6	illness	allergy
2012-10-19	School 17	3-5	male	9	unknowing
2012-10-22	School 17	3-2	female	9	illness	ILI
2012-10-22	School 17	3-5	male	9	illness	ILI
2012-10-23	School 17	3-6	male	9	unknowing
2012-10-24	School 17	3-2	female	10	illness	ILI
2012-10-25	School 17	3-2	male	9	illness	ILI
2012-10-25	School 17	3-2	female	9	illness	ILI
2012-10-29	School 17	1-2	female	6	illness	ILI
2012-10-29	School 17	1-3	male	6	illness	ILI
2012-10-29	School 17	1-3	female	6	illness	ILI
2012-10-29	School 17	1-3	female	6	illness	ILI
2012-10-29	School 17	1-1	male	6	business
2012-10-29	School 17	1-6	female	6	illness	ILI
2012-10-29	School 17	1-3	male	6	unknowing	unknowing
2012-10-29	School 17	1-5	female	6	illness	cough
2012-10-29	School 17	3-2	male	9	illness	cough
2012-10-29	School 17	3-7	male	9	illness	cough
2012-10-30	School 17	1-5	female	6	illness	allergy
2012-10-30	School 17	1-3	male	6	illness	ILI
2012-10-30	School 17	2-2	male	7	illness	ILI
2012-10-30	School 17	4-4	female	10	illness	ILI
2012-10-30	School 17	3-7	male	9	illness	cough
2012-10-30	School 17	1-3	male	6	illness	ILI
2012-10-31	School 17	1-5	female	6	illness	ILI
2012-11-01	School 17	3-3	female	9	illness	cough
2012-11-02	School 17	1-3	male	6	illness	ILI
2012-11-02	School 17	1-3	male	6	illness	ILI
2012-11-02	School 17	1-3	male	6	illness	cough
2012-11-05	School 17	1-2	female	6	illness	ILI
2012-11-05	School 17	1-3	female	6	illness	ILI
2012-11-05	School 17	4-6	male	10	illness	ILI
2012-11-05	School 17	1-3	male	6	illness	cough
2012-11-05	School 17	4-7	male	10	illness	unknowing
2012-11-06	School 17	4-3	male	10	injury	scald
2012-11-08	School 17	1-4	male	6	illness	ILI
2012-11-08	School 17	1-3	female	6	illness	cough
2012-11-09	School 17	1-3	male	6	illness	ILI
2012-11-09	School 17	1-3	male	6	business
2012-11-09	School 17	1-3	female	6	business
2012-11-09	School 17	3-2	male	9	business
2012-11-13	School 17	4-7	male	10	illness	fever
2012-11-14	School 17	1-4	male	6	illness	ILI
2012-11-14	School 17	3-5	male	9	illness	ILI
2012-11-14	School 17	4-7	male	10	illness	fever
2012-11-14	School 17	4-3	male	11	injury	scald
2012-11-15	School 17	4-3	male	10	unknowing	unknowing
2012-11-15	School 17	4-7	female	10	illness	sphagitis
2012-11-19	School 17	1-2	male	6	illness	ILI
2012-11-19	School 17	1-6	male	7	unknowing	unknowing
2012-11-21	School 17	4-6	male	10	illness	ILI
2012-11-22	School 17	4-7	male	10	illness	ILI
2012-11-22	School 17	3-5	male	9	illness	fever
2012-11-23	School 17	1-6	male	6	illness	ILI
2012-11-26	School 17	3-5	female	9	business	unknowing
2012-11-26	School 17	3-5	male	9	business	unknowing
2012-11-26	School 17	1-7	male	6	illness	ILI
2012-11-27	School 17	1-4	male	6	illness	cough
2012-11-28	School 17	1-2	male	7	business	unknowing
2012-11-28	School 17	1-1	male	7	illness	cough
2012-11-28	School 17	4-7	male	10	illness	fever
2012-11-29	School 17	4-4	male	10	illness	ILI
2012-11-29	School 17	4-7	male	10	illness	fever
2012-11-29	School 17	1-5	female	6	illness	ILI
2012-11-29	School 17	4-2	male	10	unknowing	unknowing
2012-11-30	School 17	1-2	male	6	illness	ILI
2012-11-30	School 17	4-4	female	10	illness	ILI
2012-11-30	School 17	1-1	female	6	illness	fever
2012-11-30	School 17	4-2	female	10	unknowing	unknowing
2012-12-03	School 17	1-2	male	6	unknowing	unknowing
2012-12-03	School 17	4-2	female	10	illness	ILI
2012-12-03	School 17	4-7	male	10	illness	ILI
2012-12-04	School 17	4-2	female	10	illness	ILI
2012-12-05	School 17	1-2	female	7	illness	ILI
2012-12-05	School 17	4-2	female	10	illness	ILI
2012-12-05	School 17	4-4	female	10	illness	ILI
2012-12-06	School 17	1-2	female	6	illness	ILI
2012-12-06	School 17	1-3	male	6	illness	ILI
2012-12-06	School 17	4-2	female	10	illness	ILI
2012-12-07	School 17	1-2	male	6	illness	ILI
2012-12-07	School 17	4-2	male	10	illness	ILI
2012-12-07	School 17	4-3	male	10	illness	ILI
2012-12-07	School 17	2-1	male	7	illness	stomachache
2012-12-10	School 17	1-1	male	7	illness	ILI
2012-12-10	School 17	1-2	female	7	illness	ILI
2012-12-10	School 17	1-4	female	7	illness	ILI
2012-12-10	School 17	3-2	female	10	business	unknowing
2012-12-11	School 17	1-6	male	7	illness	ILI
2012-12-11	School 17	1-2	female	7	business	unknowing
2012-12-11	School 17	3-2	female	10	illness	fever
2012-12-12	School 17	1-1	male	7	illness	ILI
2012-12-12	School 17	1-2	female	7	illness	ILI
2012-12-12	School 17	3-2	female	10	business	unknowing
2012-12-13	School 17	1-1	male	7	illness	ILI
2012-12-13	School 17	1-2	male	6	illness	ILI
2012-12-13	School 17	1-2	female	6	illness	ILI
2012-12-13	School 17	1-2	female	6	illness	ILI
2012-12-13	School 17	1-3	female	7	illness	ILI
2012-12-13	School 17	1-1	female	7	business	unknowing
2012-12-13	School 17	1-3	male	7	illness	cough
2012-12-13	School 17	3-2	female	10	business	unknowing
2012-12-14	School 17	1-1	male	7	illness	ILI
2012-12-14	School 17	1-4	female	7	illness	ILI
2012-12-14	School 17	5-5	female	10	illness	ILI
2012-12-14	School 17	5-5	male	10	illness	cough
2012-12-14	School 17	5-4	female	10	business	unknowing
2012-12-17	School 17	1-2	male	7	business	unknowing
2012-12-17	School 17	4-3	male	11	illness	fever
2012-12-17	School 17	1-1	male	7	illness	ILI
2012-12-17	School 17	1-6	female	7	illness	ILI
2012-12-18	School 17	1-1	male	7	illness	ILI
2012-12-18	School 17	1-3	female	6	illness	ILI
2012-12-18	School 17	1-5	female	7	illness	ILI
2012-12-18	School 17	1-3	male	6	business	unknowing
2012-12-18	School 17	3-2	female	10	business	unknowing
2012-12-19	School 17	1-6	male	7	unknowing	unknowing
2012-12-19	School 17	1-2	male	6	illness	fever
2012-12-19	School 17	4-7	male	10	injury	fracture
2012-12-20	School 17	1-3	male	7	business	unknowing
2012-12-21	School 17	1-6	female	7	illness	ILI
2012-12-21	School 17	1-3	male	7	business	unknowing
2012-12-24	School 17	1-6	male	7	illness	cough
2012-12-24	School 17	3-2	female	10	business	unknowing
2012-12-25	School 17	1-6	male	7	illness	ILI
2012-12-25	School 17	1-6	male	7	illness	ILI
2012-12-25	School 17	1-3	male	7	business	unknowing
2012-12-25	School 17	1-3	male	7	business	unknowing
2012-12-25	School 17	2-7	female	7	illness	stomachache
2012-12-25	School 17	4-6	female	10	illness	stomachache
2012-12-26	School 17	1-4	male	6	illness	ILI
2012-12-26	School 17	1-6	female	6	illness	ILI
2012-12-26	School 17	1-2	male	6	illness	fever
2012-12-26	School 17	1-3	female	6	illness	fever
2012-12-26	School 17	5-5	male	11	injury	sprain
2012-12-27	School 17	1-3	male	7	illness	ILI
2012-12-27	School 17	1-3	male	6	illness	ILI
2012-12-27	School 17	4-5	male	10	illness	ILI
2012-12-27	School 17	1-3	female	7	illness	fever
2012-12-27	School 17	1-4	male	6	illness	fever
2012-12-27	School 17	3-2	female	10	business	unknowing
2012-12-27	School 17	4-7	female	10	illness	fever
2012-12-28	School 17	1-3	male	7	illness	ILI
2012-12-28	School 17	1-3	female	7	illness	ILI
2012-12-28	School 17	1-4	female	6	illness	ILI
2012-12-28	School 17	1-2	female	7	business	unknowing
2012-12-28	School 17	1-3	female	7	illness	fever
2012-12-28	School 17	1-3	male	6	illness	fever
2012-12-28	School 17	1-3	male	6	illness	fever
2012-12-28	School 17	4-7	female	10	illness	fever
2012-12-29	School 17	1-2	male	7	business	unknowing
2012-12-29	School 17	1-4	male	6	business	unknowing
2012-12-30	School 17	1-1	female	7	business	unknowing
2012-12-30	School 17	1-1	female	7	business	unknowing
2012-12-30	School 17	1-1	male	7	business	unknowing
2012-12-30	School 17	1-2	female	6	business	unknowing
2012-12-30	School 17	1-4	female	6	business	unknowing
2012-12-30	School 17	1-4	female	6	business	unknowing
2013-01-05	School 17	1-2	male	7	illness	ILI
2013-01-05	School 17	1-6	male	7	illness	ILI
2013-01-05	School 17	1-3	male	7	business	unknowing
2013-01-05	School 17	1-4	female	7	unknowing	unknowing
2013-01-05	School 17	4-1	male	11	illness	cough
2013-01-05	School 17	4-3	male	11	illness	diarrhea
2013-01-05	School 17	4-7	female	11	illness	diarrhea
2013-01-05	School 17	4-2	female	10	illness	unknowing
2013-01-07	School 17	1-1	female	6	business	unknowing
2013-01-07	School 17	1-6	male	7	illness	ILI
2013-01-07	School 17	4-1	female	11	illness	ILI
2013-01-08	School 17	1-2	male	7	illness	ILI
2013-01-08	School 17	1-2	male	7	illness	ILI
2013-01-08	School 17	1-6	male	7	illness	cough
2013-01-08	School 17	4-1	female	11	illness	unknowing
2013-01-09	School 17	1-2	male	7	illness	ILI
2013-01-09	School 17	4-1	female	10	illness	unknowing
2013-01-10	School 17	1-1	female	6	illness	ILI
2013-01-10	School 17	1-2	male	7	illness	ILI
2013-01-10	School 17	1-6	female	7	illness	ILI
2013-01-10	School 17	1-6	male	7	illness	ILI
2013-01-10	School 17	1-3	male	7	business
2013-01-10	School 17	3-2	female	10	business
2013-01-10	School 17	4-1	female	11	illness	unknowing
2013-01-11	School 17	1-6	female	7	illness	ILI
2013-01-11	School 17	4-4	male	10	illness	ILI
2013-01-11	School 17	5-5	female	10	business	unknowing
2013-01-14	School 17	1-1	male	6	illness	ILI
2013-01-14	School 17	1-1	male	7	illness	ILI
2013-01-14	School 17	1-4	female	6	illness	ILI
2013-01-14	School 17	1-6	female	6	illness	ILI
2013-01-14	School 17	1-2	male	6	illness	fever
2013-01-14	School 17	1-2	male	6	illness	fever
2013-01-14	School 17	1-3	female	6	illness	fever
2013-01-14	School 17	1-3	female	6	illness	fever
2013-01-14	School 17	3-2	female	9	illness	fever
2013-01-14	School 17	4-1	male	11	illness	fever
2013-01-14	School 17	4-2	female	11	illness	fever
2013-01-14	School 17	4-3	female	10	illness	fever
2013-01-15	School 17	1-1	male	6	illness	ILI
2013-01-15	School 17	1-2	female	6	illness	ILI
2013-01-15	School 17	1-3	male	7	illness	ILI
2013-01-15	School 17	4-1	female	10	illness	ILI
2013-01-15	School 17	1-4	female	6	illness	fever
2013-01-15	School 17	2-7	male	8	illness	fever
2013-01-15	School 17	6-6	male	12	illness	fever
2013-01-15	School 17	6-7	male	12	illness	fever
2013-01-15	School 17	1-3	female	6	illness	flat conductor inflammation
2013-01-16	School 17	1-3	female	6	illness	ILI
2013-01-16	School 17	4-2	female	10	illness	ILI
2013-01-16	School 17	4-5	female	10	illness	ILI
2013-01-16	School 17	1-3	female	6	illness	fever
2013-01-16	School 17	1-4	female	6	illness	fever
2013-01-17	School 17	1-4	male	6	illness	ILI
2013-01-17	School 17	1-1	female	6	illness	fever
2013-01-17	School 17	1-3	female	7	illness	fever
2013-01-17	School 17	1-4	male	7	illness	fever
2013-01-17	School 17	4-2	male	10	illness	fever
2013-01-18	School 17	1-3	female	6	illness	ILI
2013-01-18	School 17	1-4	male	7	illness	ILI
2013-01-18	School 17	1-4	female	6	illness	cough
2013-01-21	School 17	1-4	male	7	illness	ILI
2013-01-21	School 17	1-2	male	7	unknowing	unknowing
2013-01-21	School 17	1-6	female	6	unknowing	unknowing
2013-01-21	School 17	1-1	male	7	illness	fever
2013-01-21	School 17	1-1	male	7	illness	fever
2013-01-21	School 17	1-4	female	6	illness	fever
2013-01-21	School 17	1-4	female	7	illness	fever
2013-01-21	School 17	2-7	female	8	illness	fever
2013-01-21	School 17	3-5	male	9	illness	fever
2013-01-21	School 17	3-6	female	9	illness	fever
2013-01-22	School 17	1-4	female	6	illness	ILI
2013-01-22	School 17	1-2	female	6	unknowing	unknowing
2013-01-22	School 17	3-5	male	9	illness	ILI
2013-01-22	School 17	2-6	male	7	illness	diarrhea
2013-01-22	School 17	4-2	male	10	illness	fever
2013-01-22	School 17	4-3	male	10	illness	fever
2013-01-22	School 17	4-4	female	10	illness	fever
2013-01-22	School 17	2-3	male	7	illness	operation
2013-01-23	School 17	1-1	male	7	illness	ILI
2013-01-23	School 17	1-1	male	7	illness	ILI
2013-01-23	School 17	2-4	male	9	illness	fever
2013-01-24	School 17	1-4	female	6	illness	ILI
2013-01-24	School 17	2-3	male	6	illness	ILI
2013-01-24	School 17	2-6	male	9	illness	ILI
2013-01-24	School 17	4-2	female	10	illness	ILI
2013-01-24	School 17	3-5	male	9	business	unknowing
2013-01-24	School 17	2-3	female	6	illness	ILI
2013-01-25	School 17	2-5	female	7	illness	ILI
2013-01-25	School 17	4-1	female	10	illness	ILI
2013-01-25	School 17	3-5	male	10	business	unknowing
2013-02-26	School 17	1-3	female	7	illness	ILI
2013-02-26	School 17	1-2	male	7	business	unknowing
2013-02-26	School 17	3-6	female	11	injury	injury
2013-03-04	School 17	2-5	male	8	illness	allergy
2013-03-04	School 17	1-2	male	6	illness	ILI
2013-03-04	School 17	2-6	female	8	illness	ILI
2013-03-04	School 17	1-6	female	6	business	unknowing
2013-03-05	School 17	1-2	male	6	illness	ILI
2013-03-05	School 17	1-6	female	7	illness	ILI
2013-03-05	School 17	1-3	female	6	illness	fever
2013-03-05	School 17	3-2	female	9	illness	ILI
2013-03-05	School 17	5-5	female	11	illness	unknowing
2013-03-07	School 17	1-4	female	6	illness	ILI
2013-03-07	School 17	2-3	female	8	business	unknowing
2013-03-07	School 17	4-2	male	10	unknowing	unknowing
2013-03-07	School 17	4-7	female	10	illness	scald
2013-03-11	School 17	1-1	female	6	illness	ILI
2013-03-11	School 17	1-1	female	6	illness	ILI
2013-03-11	School 17	1-2	female	6	unknowing	unknowing
2013-03-11	School 17	4-1	female	11	business
2013-03-11	School 17	2-5	female	7	illness	pneumonia
2013-03-12	School 17	3-7	female	11	business	unknowing
2013-03-12	School 17	5-5	female	12	illness	unknowing
2013-03-13	School 17	4-5	male	10	illness	unknowing
2013-03-14	School 17	1-6	male	6	illness	ILI
2013-03-14	School 17	2-6	female	6	illness	ILI
2013-03-14	School 17	4-5	male	10	illness	unknowing
2013-03-15	School 17	2-6	male	8	illness	ILI
2013-03-15	School 17	3-5	male	9	illness	ILI
2013-03-19	School 17	1-2	male	7	illness	ILI
2013-03-19	School 17	1-3	male	7	business	unknowing
2013-03-19	School 17	1-4	female	7	business	unknowing
2013-03-20	School 17	3-6	female	9	illness	ILI
2013-03-20	School 17	1-6	female	7	illness	unknowing
2013-03-22	School 17	3-2	male	10	illness	ILI
2013-03-25	School 17	1-4	male	7	illness	ILI
2013-03-25	School 17	1-2	female	8	illness	unknowing
2013-03-25	School 17	6-6	female	12	unknowing	unknowing
2013-03-26	School 17	2-2	male	8	illness	fever
2013-03-27	School 17	1-4	female	6	illness	ILI
2013-03-27	School 17	1-4	female	6	business	unknowing
2013-03-27	School 17	1-6	female	7	business	unknowing
2013-03-27	School 17	2-6	male	8	business	unknowing
2013-03-27	School 17	2-6	male	8	business	unknowing
2013-03-28	School 17	1-1	male	7	illness	ILI
2013-03-28	School 17	1-2	male	7	illness	cough
2013-03-29	School 17	1-2	female	6	illness	ILI
2013-03-29	School 17	6-6	female	12	illness	ILI
2013-03-29	School 17	1-4	male	6	illness	cough
2013-03-29	School 17	6-6	male	12	business	unknowing
2013-04-01	School 17	1-3	female	6	illness	ILI
2013-04-01	School 17	4-7	male	10	illness	ILI
2013-04-01	School 17	1-3	female	6	illness	cough
2013-04-01	School 17	1-3	male	6	illness	cough
2013-04-01	School 17	1-4	female	6	illness	cough
2013-04-02	School 17	1-3	male	6	illness	ILI
2013-04-02	School 17	1-4	female	6	business	unknowing
2013-04-02	School 17	4-5	female	10	illness	ILI
2013-04-02	School 17	2-6	male	8	illness	cough
2013-04-03	School 17	1-4	female	6	business	unknowing
2013-04-03	School 17	4-6	male	10	illness	ILI
2013-04-03	School 17	1-3	male	6	illness	cough
2013-04-07	School 17	1-3	male	6	illness	ILI
2013-04-07	School 17	1-3	female	7	illness	ILI
2013-04-07	School 17	1-3	female	7	illness	ILI
2013-04-07	School 17	1-4	male	7	illness	cough
2013-04-07	School 17	1-6	female	7	illness	cough
2013-04-07	School 17	4-1	male	11	business
2013-04-07	School 17	4-6	female	10	unknowing	unknowing
2013-04-07	School 17	2-5	female	8	illness	pneumonia
2013-04-07	School 17	2-6	male	8	illness	unknowing
2013-04-08	School 17	1-3	female	6	illness	ILI
2013-04-08	School 17	4-6	female	10	illness	ILI
2013-04-08	School 17	1-3	male	6	illness	cough
2013-04-09	School 17	1-3	male	6	illness	ILI
2013-04-09	School 17	1-3	male	6	illness	ILI
2013-04-09	School 17	1-4	male	6	illness	cough
2013-04-09	School 17	2-7	male	7	illness	fever
2013-04-09	School 17	2-5	female	7	illness	pneumonia
2013-04-10	School 17	1-3	male	6	illness	ILI
2013-04-10	School 17	1-4	male	6	illness	cough
2013-04-10	School 17	2-5	female	9	illness	pneumonia
2013-04-11	School 17	1-3	female	6	illness	ILI
2013-04-11	School 17	4-6	female	10	illness	ILI
2013-04-11	School 17	4-1	male	10	illness	unknowing
2013-04-15	School 17	2-5	female	7	illness	pneumonia
2013-04-16	School 17	1-3	female	7	illness	cough
2013-04-16	School 17	1-2	male	7	illness	unknowing
2013-04-16	School 17	1-4	male	7	illness	unknowing
2013-04-17	School 17	4-2	female	10	illness	ILI
2013-04-18	School 17	1-3	female	6	illness	ILI
2013-04-18	School 17	1-6	male	7	unknowing	unknowing
2013-04-18	School 17	1-3	female	6	illness	rhinorrhea
2013-04-19	School 17	1-3	male	6	illness	ILI
2013-04-19	School 17	1-3	female	6	illness	ILI
2013-04-19	School 17	4-2	female	10	illness	ILI
2013-04-22	School 17	1-3	male	6	illness	ILI
2013-04-22	School 17	1-4	female	6	illness	ILI
2013-04-22	School 17	1-4	male	6	illness	ILI
2013-04-22	School 17	1-6	male	6	illness	ILI
2013-04-22	School 17	2-7	male	8	illness	enterogastritis
2013-04-22	School 17	2-6	male	8	illness	fever
2013-04-22	School 17	2-3	female	8	illness	mumps
2013-04-22	School 17	2-7	male	8	illness	mumps
2013-04-22	School 17	4-1	female	11	illness	mumps
2013-04-23	School 17	1-6	male	6	illness	mumps
2013-04-23	School 17	4-1	female	10	illness	mumps
2013-04-23	School 17	1-1	female	6	illness	unknowing
2013-04-23	School 17	4-3	male	10	illness	unknowing
2013-04-23	School 17	5-5	male	11	illness	unknowing
2013-04-24	School 17	1-3	female	6	illness	ILI
2013-04-24	School 17	1-6	male	7	illness	mumps
2013-04-24	School 17	1-6	male	7	illness	mumps
2013-04-24	School 17	2-6	male	8	illness	mumps
2013-04-24	School 17	4-1	female	10	illness	mumps
2013-04-25	School 17	4-3	male	10	illness	mumps
2013-04-25	School 17	2-5	female	8	illness	unknowing
2013-04-25	School 17	3-5	female	10	illness	unknowing
2013-04-26	School 17	1-6	male	7	illness	ILI
2013-04-26	School 17	4-7	female	10	illness	ILI
2013-04-26	School 17	3-5	female	10	business	unknowing
2013-04-26	School 17	1-3	male	7	illness	mumps
2013-04-26	School 17	2-6	male	8	illness	mumps
2013-04-27	School 17	1-6	male	6	illness	ILI
2013-04-28	School 17	1-1	male	6	business	unknowing
2013-05-02	School 17	1-6	male	7	business	unknowing
2013-05-02	School 17	2-1	female	8	illness	fever
2013-05-02	School 17	2-7	male	8	illness	fever
2013-05-03	School 17	1-3	female	6	illness	ILI
2013-05-03	School 17	6-5	male	12	illness	ILI
2013-05-03	School 17	2-5	male	8	illness	fever
2013-05-03	School 17	2-5	male	8	illness	fever
2013-05-03	School 17	2-7	male	8	illness	fever
2013-05-07	School 17	1-3	female	6	illness	ILI
2013-05-07	School 17	1-7	male	8	business	unknowing
2013-05-07	School 17	1-6	male	7	illness	cough
2013-05-07	School 17	4-1	female	10	illness	mumps
2013-05-08	School 17	1-3	female	6	illness	ILI
2013-05-08	School 17	2-5	male	8	illness	fever
2013-05-09	School 17	2-6	female	8	illness	ILI
2013-05-09	School 17	2-6	male	8	illness	flat conductor inflammation
2013-05-09	School 17	1-6	male	6	illness	mumps
2013-05-09	School 17	4-1	female	10	illness	mumps
2013-05-09	School 17	4-1	female	10	illness	mumps
2013-05-10	School 17	1-4	female	6	illness	fever
2013-05-10	School 17	1-6	female	6	illness	fever
2013-05-13	School 17	1-3	male	7	illness	fever
2013-05-13	School 17	1-6	male	7	illness	fever
2013-05-13	School 17	2-7	male	8	illness	mumps
2013-05-14	School 17	6-1	female	10	illness	unknowing
2013-05-15	School 17	2-5	male	8	illness	fever
2013-05-15	School 17	1-4	female	7	illness	unknowing
2013-05-16	School 17	1-6	male	7	illness	ILI
2013-05-16	School 17	1-2	male	7	illness	fever
2013-05-20	School 17	1-3	male	7	illness	fever
2013-05-20	School 17	4-1	male	10	illness	mumps
2013-05-20	School 17	4-3	female	10	illness	mumps
2013-05-20	School 17	4-3	male	10	illness	mumps
2013-05-20	School 17	2-6	female	8	illness	sphagitis
2013-05-20	School 17	3-5	female	9	illness	unknowing
2013-05-21	School 17	1-6	female	7	illness	fever
2013-05-21	School 17	2-4	male	8	illness	fever
2013-05-21	School 17	1-2	female	7	illness	unknowing
2013-05-22	School 17	1-2	male	7	illness	fever
2013-05-22	School 17	4-1	male	10	illness	unknowing
2013-05-23	School 17	4-1	male	10	illness	enterogastritis
2013-05-23	School 17	4-3	male	10	illness	mumps
2013-05-23	School 17	1-2	female	7	illness	unknowing
2013-05-27	School 17	1-1	female	7	illness	ILI
2013-05-27	School 17	2-5	male	8	illness	ILI
2013-05-27	School 17	2-4	female	8	illness	mumps
2013-05-27	School 17	4-6	male	10	illness	mumps
2013-05-27	School 17	1-2	female	7	illness	unknowing
2013-05-28	School 17	1-5	female	7	unknowing	unknowing
2013-05-28	School 17	4-2	male	10	illness	mumps
2013-05-29	School 17	1-2	female	7	illness	ILI
2013-05-29	School 17	2-4	female	8	illness	ILI
2013-06-03	School 17	4-1	female	10	illness	ILI
2013-06-03	School 17	4-2	female	10	illness	mumps
2013-06-03	School 17	4-6	female	10	illness	mumps
2013-06-03	School 17	1-4	female	6	illness	unknowing
2013-06-03	School 17	4-2	female	10	illness	unknowing
2013-06-08	School 17	1-1	female	7	business	unknowing
2013-06-08	School 17	4-3	female	10	illness	fever
2013-06-08	School 17	4-3	male	10	illness	flat conductor inflammation
2013-06-13	School 17	1-1	male	7	unknowing	unknowing
2013-06-13	School 17	1-1	female	7	illness	unknowing
2013-06-14	School 17	3-3	female	10	illness	unknowing
2013-06-14	School 17	3-2	female	10	illness	unknowing
2013-06-19	School 17	2-6	female	8	illness	fever
2013-06-20	School 17	4-1	male	10	illness	ILI
2013-06-20	School 17	3-5	female	10	illness	mumps
2013-06-21	School 17	1-4	female	7	unknowing	unknowing
2013-06-21	School 17	3-5	female	10	illness	mumps
2013-06-24	School 17	3-5	female	9	illness	ILI
2013-06-24	School 17	3-5	male	9	illness	ILI
2013-06-25	School 17	3-5	female	9	illness	ILI
2013-06-25	School 17	4-3	female	10	illness	sprain
2013-06-26	School 17	1-4	male	7	business	unknowing
2013-09-04	School 17	5-6	female	11	illness	ILI
2013-09-04	School 17	2-3	male	8	business	unknowing
2013-09-04	School 17	1-6	male	6	illness	fever
2013-09-04	School 17	5-7	male	11	illness	stomachache
2013-09-05	School 17	5-6	male	11	illness	ILI
2013-09-06	School 17	4-3	female	10	injury	flat conductor inflammation
2013-09-09	School 17	4-2	female	10	illness	ILI
2013-09-09	School 17	2-1	male	7	unknowing	unknowing
2013-09-10	School 17	1-3	male	6	business	unknowing
2013-09-10	School 17	3-5	female	9	illness	ILI
2013-09-10	School 17	4-2	female	10	illness	ILI
2013-09-10	School 17	5-7	male	11	unknowing	unknowing
2013-09-11	School 17	1-4	male	6	illness	ILI
2013-09-11	School 17	1-4	female	6	injury	unknowing
2013-09-11	School 17	3-4	female	9	illness	ILI
2013-09-11	School 17	4-6	male	11	unknowing	unknowing
2013-09-12	School 17	1-5	male	6	illness	ILI
2013-09-12	School 17	1-4	male	6	illness	unknowing
2013-09-13	School 17	2-3	male	7	illness	ILI
2013-09-13	School 17	3-2	male	9	illness	ILI
2013-09-13	School 17	3-4	female	9	illness	ILI
2013-09-13	School 17	6-7	male	12	illness	ILI
2013-09-13	School 17	2-7	male	8	unknowing	unknowing
2013-09-16	School 17	1-2	female	6	illness	ILI
2013-09-16	School 17	2-3	male	7	injury	injury
2013-09-16	School 17	1-2	male	6	illness	unknowing
2013-09-17	School 17	3-2	male	8	illness	ILI
2013-09-18	School 17	2-4	female	7	illness	acute gastroenteritis
2013-09-18	School 17	3-2	male	8	illness	ILI
2013-09-18	School 17	2-3	male	7	injury	fracture
2013-09-22	School 17	2-5	male	7	illness	ILI
2013-09-22	School 17	6-1	male	11	unknowing	unknowing
2013-09-23	School 17	1-2	female	7	business	unknowing
2013-09-23	School 17	2-4	male	7	illness	ILI
2013-09-23	School 17	2-5	male	7	illness	ILI
2013-09-23	School 17	2-6	female	7	business	unknowing
2013-09-23	School 17	5-2	female	10	illness	unknowing
2013-09-24	School 17	3-6	female	9	illness	ILI
2013-09-26	School 17	1-2	female	6	illness	ILI
2013-09-26	School 17	3-6	female	8	illness	ILI
2013-09-29	School 17	4-1	male	10	illness	ILI
2013-09-29	School 17	2-2	male	7	business
2013-09-29	School 17	1-5	male	6	illness	unknowing
2013-09-29	School 17	2-2	male	7	illness	unknowing
2013-09-29	School 17	2-2	male	7	illness	unknowing
2013-10-08	School 17	1-5	male	6	illness	ILI
2013-10-08	School 17	2-1	female	6	injury	injury
2013-10-08	School 17	2-3	female	7	business	unknowing
2013-10-08	School 17	1-6	male	6	illness	unknowing
2013-10-08	School 17	1-6	female	6	illness	unknowing
2013-10-09	School 17	1-6	female	6	illness	ILI
2013-10-09	School 17	2-2	male	8	business	unknowing
2013-10-09	School 17	2-6	female	8	illness	unknowing
2013-10-10	School 17	1-6	male	6	illness	unknowing
2013-10-11	School 17	1-5	male	6	illness	unknowing
2013-10-11	School 17	1-6	male	6	illness	unknowing
2013-10-12	School 17	1-1	female	6	illness	ILI
2013-10-14	School 17	2-2	male	7	injury	bite
2013-10-15	School 17	1-3	male	6	business	unknowing
2013-10-15	School 17	1-3	male	6	illness	fever
2013-10-16	School 17	1-5	female	6	illness	unknowing
2013-10-17	School 17	1-2	female	7	illness	sphagitis
2013-10-18	School 17	3-5	male	8	illness	cough
2013-10-18	School 17	2-4	female	7	illness	stomachache
2013-10-21	School 17	2-2	female	7	illness	ILI
2013-10-21	School 17	2-1	female	7	illness	unknowing
2013-10-21	School 17	2-2	male	7	illness	unknowing
2013-10-21	School 17	6-2	female	12	illness	unknowing
2013-10-22	School 17	2-6	female	7	illness	ILI
2013-10-23	School 17	2-5	female	8	illness	unknowing
2013-10-23	School 17	2-6	female	8	illness	vomit
2013-10-24	School 17	2-3	male	7	illness	ILI
2013-10-24	School 17	2-3	female	8	illness	ILI
2013-10-24	School 17	2-3	male	8	illness	ILI
2013-10-24	School 17	6-7	female	11	illness	unknowing
2013-10-28	School 17	1-5	female	6	illness	ILI
2013-10-28	School 17	3-6	male	9	illness	ILI
2013-10-29	School 17	3-6	male	9	illness	ILI
2013-10-29	School 17	3-6	male	8	illness	ILI
2013-10-30	School 17	3-5	male	9	illness	ILI
2013-10-30	School 17	2-2	female	7	business	unknowing
2013-10-30	School 17	5-3	male	11	illness	ILI
2013-10-30	School 17	2-5	male	7	illness	unknowing
2013-10-31	School 17	2-1	male	7	unknowing	unknowing
2013-11-01	School 17	1-6	female	6	illness	ILI
2013-11-01	School 17	2-2	male	7	illness	ILI
2013-11-01	School 17	2-6	male	7	illness	ILI
2013-11-04	School 17	1-6	male	6	illness	ILI
2013-11-04	School 17	6-2	female	12	illness	ILI
2013-11-04	School 17	2-2	male	7	illness	fever
2013-11-04	School 17	1-6	female	6	illness	unknowing
2013-11-05	School 17	4-5	male	10	business	unknowing
2013-11-06	School 17	4-6	female	10	illness	ILI
2013-11-06	School 17	6-6	female	12	illness	ILI
2013-11-06	School 17	4-6	female	10	illness	ILI
2013-11-07	School 17	6-1	male	11	illness	appendicitis
2013-11-07	School 17	2-2	male	7	illness	ILI
2013-11-07	School 17	3-6	male	8	illness	ILI
2013-11-07	School 17	6-2	female	12	illness	ILI
2013-11-07	School 17	3-4	male	8	illness	ILI
2013-11-07	School 17	3-4	female	8	illness	ILI
2013-11-07	School 17	6-6	male	12	business	unknowing
2013-11-08	School 17	3-5	female	9	illness	ILI
2013-11-11	School 17	2-3	female	7	illness	ILI
2013-11-11	School 17	3-5	male	8	illness	ILI
2013-11-11	School 17	3-6	female	8	illness	ILI
2013-11-11	School 17	3-6	male	8	illness	ILI
2013-11-12	School 17	2-5	male	8	illness	ILI
2013-11-13	School 17	3-5	female	10	illness	ILI
2013-11-14	School 17	3-1	female	9	illness	ILI
2013-11-15	School 17	2-3	male	8	illness	ILI
2013-11-15	School 17	2-3	male	8	illness	ILI
2013-11-15	School 17	2-3	female	8	illness	ILI
2013-11-15	School 17	2-6	female	8	illness	ILI
2013-11-15	School 17	2-6	female	8	illness	ILI
2013-11-15	School 17	3-4	male	9	illness	ILI
2013-11-15	School 17	3-5	female	9	illness	ILI
2013-11-15	School 17	3-5	male	9	illness	unknowing
2013-11-18	School 17	2-2	male	7	illness	ILI
2013-11-18	School 17	2-4	female	7	illness	ILI
2013-11-18	School 17	2-4	male	7	illness	ILI
2013-11-18	School 17	3-5	female	8	illness	ILI
2013-11-18	School 17	3-6	male	8	illness	ILI
2013-11-18	School 17	3-6	male	8	illness	unknowing
2013-11-19	School 17	2-6	female	7	illness	unknowing
2013-11-20	School 17	1-4	male	6	illness	ILI
2013-11-21	School 17	2-4	male	7	illness	ILI
2013-11-21	School 17	3-1	female	8	illness	ILI
2013-11-22	School 17	3-5	male	8	illness	ILI
2013-11-22	School 17	4-7	male	10	business	unknowing
2013-11-25	School 17	2-3	female	7	illness	ILI
2013-11-25	School 17	2-4	female	7	illness	ILI
2013-11-25	School 17	5-7	male	11	illness	ILI
2013-11-25	School 17	2-7	male	8	illness	unknowing
2013-11-26	School 17	1-5	female	6	illness	ILI
2013-11-26	School 17	2-3	male	7	illness	ILI
2013-11-26	School 17	3-2	male	9	business	unknowing
2013-11-27	School 17	1-5	male	6	illness	ILI
2013-11-27	School 17	1-5	male	6	illness	ILI
2013-11-27	School 17	2-3	male	7	illness	ILI
2013-11-28	School 17	3-3	male	8	illness	ILI
2013-11-28	School 17	3-4	female	8	illness	ILI
2013-11-28	School 17	3-5	male	8	illness	unknowing
2013-11-29	School 17	1-5	male	6	illness	ILI
2013-11-29	School 17	2-3	male	7	illness	ILI
2013-12-02	School 17	2-3	male	7	illness	unknowing
2013-12-02	School 17	3-4	female	9	illness	unknowing
2013-12-02	School 17	6-7	male	12	illness	unknowing
2013-12-03	School 17	3-4	female	8	illness	fever
2013-12-05	School 17	5-3	female	10	illness	ILI
2013-12-05	School 17	6-6	female	11	illness	ILI
2013-12-05	School 17	6-6	female	11	illness	ILI
2013-12-06	School 17	6-3	female	11	illness	ILI
2013-12-06	School 17	6-6	male	11	illness	ILI
2013-12-06	School 17	3-5	male	8	illness	fever
2013-12-10	School 17	2-2	male	7	illness	ILI
2013-12-10	School 17	2-3	male	7	illness	ILI
2013-12-10	School 17	3-6	male	8	illness	ILI
2013-12-11	School 17	6-3	male	11	illness	ILI
2013-12-11	School 17	6-3	female	11	illness	ILI
2013-12-11	School 17	6-7	female	11	illness	ILI
2013-12-13	School 17	3-7	male	8	illness	ILI
2013-12-13	School 17	6-3	male	11	illness	ILI
2013-12-16	School 17	3-2	male	8	illness	ILI
2013-12-16	School 17	3-5	female	8	illness	ILI
2013-12-17	School 17	2-3	male	7	illness	ILI
2013-12-17	School 17	3-4	male	8	illness	ILI
2013-12-18	School 17	6-6	female	11	illness	ILI
2013-12-19	School 17	3-4	female	8	illness	ILI
2013-12-19	School 17	6-6	female	11	illness	ILI
2013-12-20	School 17	3-5	male	8	injury	unknowing
2013-12-23	School 17	3-7	female	9	illness	ILI
2013-12-23	School 17	6-6	male	11	illness	unknowing
2013-12-24	School 17	2-3	male	8	illness	unknowing
2013-12-24	School 17	3-2	male	9	illness	unknowing
2013-12-24	School 17	3-5	female	9	illness	unknowing
2013-12-25	School 17	3-7	female	9	illness	ILI
2013-12-25	School 17	6-3	male	11	illness	fracture
2013-12-25	School 17	6-6	male	11	business	unknowing
2013-12-26	School 17	3-7	female	9	illness	ILI
2013-12-26	School 17	2-3	male	8	illness	unknowing
2013-12-26	School 17	3-5	male	9	illness	unknowing
2013-12-26	School 17	3-7	male	9	illness	unknowing
2013-12-27	School 17	2-3	male	8	illness	ILI
2013-12-27	School 17	3-3	male	9	illness	ILI
2013-12-27	School 17	3-5	male	9	illness	ILI
2013-12-27	School 17	3-6	male	9	illness	ILI
2013-12-27	School 17	3-6	male	9	illness	ILI
2013-12-27	School 17	2-3	male	8	business	unknowing
2013-12-31	School 17	3-4	male	8	illness	ILI
2013-12-31	School 17	3-4	female	8	illness	ILI
2013-12-31	School 17	3-4	female	8	illness	ILI
2013-12-31	School 17	6-3	male	11	illness	ILI
2013-12-31	School 17	6-3	female	11	illness	ILI
2013-12-31	School 17	2-4	female	7	business	unknowing
2014-01-02	School 17	2-3	female	7	illness	ILI
2014-01-02	School 17	3-6	male	8	illness	ILI
2014-01-03	School 17	2-3	female	7	illness	ILI
2014-01-06	School 17	2-3	male	7	illness	ILI
2014-01-06	School 17	2-3	male	7	illness	ILI
2014-01-06	School 17	3-5	female	8	illness	ILI
2014-01-07	School 17	2-3	male	7	illness	ILI
2014-01-07	School 17	3-4	male	8	illness	ILI
2014-01-08	School 17	3-4	male	8	illness	ILI
2014-01-08	School 17	3-4	female	8	illness	ILI
2014-01-09	School 17	3-7	male	8	illness	ILI
2014-01-10	School 17	3-4	female	8	illness	fever
2014-01-13	School 17	3-7	female	9	illness	ILI
2014-01-13	School 17	3-7	male	9	illness	ILI
2014-01-13	School 17	3-4	male	9	illness	fever
2014-01-14	School 17	2-3	male	8	illness	ILI
2014-01-14	School 17	2-3	female	8	illness	ILI
2014-01-14	School 17	3-5	male	9	illness	ILI
2014-01-14	School 17	3-6	male	9	illness	ILI
2014-01-14	School 17	3-6	female	9	illness	ILI
2014-01-14	School 17	3-7	male	9	illness	ILI
2014-01-14	School 17	5-7	male	11	illness	ILI
2014-01-15	School 17	3-6	male	9	illness	ILI
2014-01-15	School 17	3-6	male	9	illness	ILI
2014-01-15	School 17	3-7	female	9	illness	ILI
2014-01-16	School 17	6-3	male	12	injury	fracture
2012-04-19	School 2	5-1	male	11	illness	stomachache
2012-04-20	School 2	2-1	male	8	illness	ILI
2012-05-22	School 2	1-1	female	7	injury	injury
2012-06-21	School 2	3-1	female	9	injury	sprain
2012-06-26	School 2	1-1	male	7	illness	ILI
2012-09-10	School 2	5-1	female	10	illness	unknowing
2012-09-20	School 2	6-1	male	11	illness	ILI
2012-09-25	School 2	1-1	male	6	illness	ILI
2012-09-25	School 2	4-1	female	9	illness	unknowing
2012-09-29	School 2	1-1	female	6	illness	ILI
2012-10-09	School 2	1-1	male	6	illness	unknowing
2012-10-24	School 2	1-1	male	6	illness	ILI
2012-10-26	School 2	1-1	female	6	business	unknowing
2012-11-19	School 2	1-1	male	6	unknowing	unknowing
2012-11-26	School 2	1-1	female	6	business
2012-12-07	School 2	1-1	male	6	business
2012-12-10	School 2	2-1	female	7	illness	ILI
2013-01-05	School 2	1-1	female	6	business	unknowing
2013-01-05	School 2	1-1	female	6	business	unknowing
2013-01-05	School 2	1-1	female	6	business	unknowing
2013-03-15	School 2	1-1	female	6	illness	unknowing
2013-04-16	School 2	1-1	female	6	business	unknowing
2013-04-24	School 2	1-1	male	6	illness	nephritis
2013-05-03	School 2	3-1	male	9	illness	ILI
2013-05-13	School 2	1-1	male	6	illness	ILI
2013-05-20	School 2	1-1	male	6	illness	ILI
2013-05-23	School 2	1-1	female	6	illness	ILI
2012-04-01	School 3	1	male	9	business	unknowing
2012-04-24	School 3	1	male	8	business
2012-10-15	School 3	3	female	8	unknowing
2012-10-22	School 3	1	female	8	unknowing
2012-10-23	School 3	1	female	7	unknowing
2012-10-23	School 3	5	female	11	illness	ILI
2012-10-23	School 3	2	female	8	illness	oculopathy
2012-11-23	School 3	4	female	11	injury	injury
2012-12-17	School 3	1	female	7	business
2012-12-17	School 3	4	female	9	unknowing
2013-01-05	School 3	1	female	7	unknowing
2013-01-05	School 3	5	female	12	unknowing
2013-05-07	School 3	1	female	7	unknowing
2013-06-19	School 3	5	female	12	unknowing
2013-10-21	School 3	1	male	7	unknowing
2013-10-28	School 3	2	female	8	unknowing
2013-11-11	School 3	2	female	8	illness	ILI
2013-11-11	School 3	2	female	8	illness	ILI
2013-11-25	School 3	1	male	7	unknowing
2013-12-03	School 3	1	male	7	illness	ILI
2013-12-23	School 3	1	female	7	illness	ILI
2013-12-23	School 3	6	female	12	business
2013-12-23	School 3	2	female	7	illness	unknowing
2013-12-23	School 3	5	female	10	illness	unknowing
2013-12-26	School 3	1	female	7	illness	ILI
2013-12-26	School 3	1	female	7	illness	ILI
2013-12-26	School 3	4	female	9	business
2014-01-02	School 3	1	female	7	illness	unknowing
2014-01-02	School 3	1	male	8	illness	unknowing
2014-01-02	School 3	1	female	7	illness	unknowing
2014-01-02	School 3	2	female	9	illness	unknowing
2012-04-06	School 4	3	male	9	illness	flat conductor inflammation
2012-04-23	School 4	5	male	12	illness	ILI
2012-04-25	School 4	4	male	11	illness	flat conductor inflammation
2012-04-27	School 4	5	female	12	illness	mumps
2012-05-14	School 4	4	male	11	illness	ILI
2012-05-29	School 4	5	male	12	injury	fall
2012-09-12	School 4	5	female	11	illness	acute gastroenteritis
2012-10-30	School 4	5	male	12	illness	ILI
2012-12-19	School 4	5	male	12	illness	ILI
2012-12-21	School 4	6	female	12	illness	enterogastritis
2012-12-25	School 4	3	male	9	injury	cold
2013-09-25	School 4	4	female	9	business
2013-10-08	School 4	1	female	6	business
2013-10-08	School 4	1	female	6	illness	ILI
2013-10-11	School 4	6	male	11	illness	unknowing
2013-10-14	School 4	6	male	13	illness	headach
2013-10-23	School 4	6	male	14	business
2013-10-30	School 4	6	male	13	illness	gall-stone
2013-11-04	School 4	2	male	8	illness	ILI
2013-11-06	School 4	1	female	7	business
2013-11-07	School 4	1	female	6	illness	enterogastritis
2013-11-11	School 4	6	female	12	illness	ILI
2013-11-11	School 4	6	male	14	business
2013-11-19	School 4	1	male	8	injury	cold
2013-11-19	School 4	1	female	7	business
2013-11-20	School 4	1	male	7	illness	ILI
2013-11-22	School 4	1	male	8	illness	ILI
2013-11-25	School 4	1	male	7	illness	ILI
2013-11-25	School 4	1	male	7	illness	ILI
2013-12-02	School 4	2	male	8	injury	injury
2013-12-04	School 4	3	male	9	illness	ILI
2013-12-09	School 4	3	male	9	business
2013-12-11	School 4	2	male	8	injury	injury
2013-12-30	School 4	3	male	9	illness	ILI
2014-01-09	School 4	4	female	10	business
2012-12-21	School 5	5	male	12	illness	ILI
2012-12-21	School 5	5	male	12	illness	ILI
2013-01-10	School 5	5	male	12	injury	cold
2013-01-14	School 5	6	female	12	illness	flat conductor inflammation
2013-03-06	School 5	6	male	12	illness	allergy
2013-03-28	School 5	6	male	12	illness	ILI
2013-06-03	School 5	6	female	12	illness	ILI
2012-04-01	School 6	6-1	female	12	illness	mumps
2012-04-16	School 6	2-1	male	8	illness	vomit
2012-05-09	School 6	3-1	male	9	illness	vomit
2012-06-13	School 6	3-1	female	9	business
2012-09-12	School 6	1-1	female	6	illness	ILI
2012-09-20	School 6	1-1	female	6	illness	fever
2012-09-20	School 6	1-1	male	6	illness	fever
2012-09-24	School 6	6-1	female	12	illness	dermatopathya
2012-10-08	School 6	2-1	male	7	business
2012-10-09	School 6	1-1	male	6	unknowing
2012-10-18	School 6	5-1	male	11	business
2012-11-23	School 6	1-1	female	6	illness	ILI
2012-11-29	School 6	1-1	female	6	unknowing
2012-12-11	School 6	3-1	female	9	illness	unknowing
2012-12-12	School 6	pre-2	male	3	illness	ILI
2012-12-12	School 6	pre-3	female	4	illness	ILI
2012-12-13	School 6	pre-2	male	3	illness	ILI
2012-12-13	School 6	pre-2	male	3	illness	ILI
2012-12-14	School 6	pre-3	male	4	illness	ILI
2012-12-18	School 6	pre-3	male	4	illness	ILI
2012-12-19	School 6	pre-2	male	3	illness	ILI
2012-12-19	School 6	pre-2	female	3	illness	ILI
2012-12-19	School 6	pre-3	male	3	illness	ILI
2012-12-19	School 6	pre-1	male	5	business
2012-12-20	School 6	pre-1	male	5	illness	ILI
2012-12-20	School 6	pre-2	male	3	illness	ILI
2012-12-21	School 6	pre-1	male	5	illness	ILI
2012-12-24	School 6	pre-2	female	3	illness	ILI
2012-12-26	School 6	pre-2	female	3	illness	ILI
2012-12-26	School 6	pre-2	male	4	illness	ILI
2012-12-26	School 6	pre-1	male	5	unknowing
2012-12-26	School 6	pre-1	male	5	unknowing
2012-12-26	School 6	pre-1	male	5	business
2012-12-27	School 6	1-1	male	6	illness	ILI
2012-12-29	School 6	pre-1	female	5	illness	ILI
2012-12-29	School 6	pre-2	male	3	illness	ILI
2012-12-29	School 6	pre-2	male	3	illness	ILI
2012-12-29	School 6	pre-2	male	3	illness	ILI
2012-12-29	School 6	pre-1	male	5	illness	unknowing
2012-12-29	School 6	pre-1	male	5	illness	unknowing
2012-12-29	School 6	pre-2	male	3	unknowing
2012-12-29	School 6	pre-2	female	3	unknowing
2012-12-29	School 6	pre-2	female	3	unknowing
2012-12-29	School 6	pre-3	male	4	business
2012-12-29	School 6	pre-3	male	4	unknowing
2012-12-30	School 6	pre-1	male	5	business
2013-01-05	School 6	1-1	male	6	unknowing
2013-01-05	School 6	1-1	male	6	unknowing
2013-01-09	School 6	1-1	female	6	illness	ILI
2013-01-09	School 6	1-1	female	6	illness	dermatopathya
2013-01-11	School 6	2-1	female	7	illness	ILI
2013-01-11	School 6	2-1	male	7	unknowing
2013-01-15	School 6	pre-1	female	5	illness	vomit
2013-01-16	School 6	pre-1	male	5	unknowing
2013-01-18	School 6	pre-1	male	5	illness	ILI
2013-01-18	School 6	pre-3	female	4	illness	vomit
2013-01-23	School 6	pre-2	female	3	illness	ILI
2013-01-23	School 6	pre-2	male	3	illness	ILI
2013-03-19	School 6	pre-2	male	3	illness	ILI
2013-03-19	School 6	pre-3	male	4	illness	ILI
2013-03-21	School 6	1-1	male	6	business
2013-03-22	School 6	1-1	male	6	unknowing
2013-04-01	School 6	1-1	male	6	unknowing
2013-04-02	School 6	1-1	male	6	illness	nosebleed
2013-04-03	School 6	pre-3	male	4	illness	vomit
2013-04-07	School 6	pre-1	female	5	illness	stomatopathy
2013-04-10	School 6	pre-3	male	4	illness	ILI
2013-04-18	School 6	pre-3	female	4	illness	flat conductor inflammation
2013-04-22	School 6	pre-2	male	3	illness	ILI
2013-04-22	School 6	pre-2	male	3	illness	ILI
2013-04-22	School 6	pre-3	male	4	illness	ILI
2013-04-23	School 6	pre-1	male	5	injury	injury
2013-04-23	School 6	pre-3	female	4	illness	vomit
2013-04-24	School 6	pre-3	female	4	illness	flat conductor inflammation
2013-04-25	School 6	pre-3	female	4	illness	flat conductor inflammation
2013-04-25	School 6	pre-1	female	5	illness	operation
2013-04-26	School 6	pre-3	female	4	illness	ILI
2013-04-27	School 6	pre-3	male	4	illness	flat conductor inflammation
2013-04-27	School 6	pre-3	female	4	illness	nasosinusitis
2013-05-02	School 6	pre-3	male	4	illness	flat conductor inflammation
2013-05-02	School 6	4-1	female	11	business
2013-05-02	School 6	pre-1	male	4	business
2013-05-03	School 6	pre-2	male	3	illness	ILI
2013-05-03	School 6	pre-2	male	3	business
2013-05-03	School 6	pre-2	female	3	business
2013-05-06	School 6	pre-1	male	5	illness	ILI
2013-05-06	School 6	pre-3	male	4	illness	ILI
2013-05-07	School 6	pre-2	male	3	illness	ILI
2013-05-08	School 6	pre-2	female	3	illness	ILI
2013-05-15	School 6	pre-2	female	3	illness	oculopathy
2013-05-15	School 6	pre-3	male	4	unknowing
2013-05-21	School 6	pre-2	female	3	business
2013-05-21	School 6	pre-3	female	4	business
2013-06-03	School 6	pre-1	female	6	unknowing
2013-06-04	School 6	pre-2	male	3	unknowing
2013-06-13	School 6	pre-1	female	5	illness	ILI
2013-06-17	School 6	pre-1	male	5	illness	ILI
2013-06-17	School 6	pre-1	female	5	illness	ILI
2013-09-23	School 6	pre-2	male	3	business
2013-09-24	School 6	pre-2	female	3	illness	ILI
2013-10-10	School 6	pre-2	male	3	illness	ILI
2013-10-12	School 6	pre-1	female	5	business
2013-10-17	School 6	pre-2	male	4	business
2013-10-17	School 6	pre-3	male	5	business
2013-10-18	School 6	pre-2	female	3	business
2013-10-21	School 6	3-1	male	9	injury	fracture
2013-10-23	School 6	pre-2	female	3	illness	ILI
2013-10-23	School 6	pre-3	female	4	illness	ILI
2013-10-23	School 6	pre-3	male	4	illness	ILI
2013-10-28	School 6	pre-2	female	3	illness	ILI
2013-10-28	School 6	pre-3	male	4	illness	ILI
2013-10-30	School 6	3-1	male	9	illness	toothache
2013-10-31	School 6	pre-3	female	4	illness	ILI
2013-11-04	School 6	pre-2	male	3	unknowing
2013-11-12	School 6	pre-3	female	4	illness	ILI
2013-11-12	School 6	pre-3	female	4	illness	vomit
2013-11-14	School 6	pre-3	male	4	business	ophthalmitis
2013-11-18	School 6	pre-2	male	3	illness	ILI
2013-11-19	School 6	pre-2	female	3	illness	unknowing
2013-12-02	School 6	pre-2	female	3	business
2013-12-02	School 6	pre-2	male	3	business
2013-12-19	School 6	pre-1	male	4	illness	ILI
2013-12-19	School 6	pre-3	male	4	illness	ILI
2013-12-23	School 6	pre-2	female	3	illness	ILI
2013-12-23	School 6	pre-2	female	3	illness	ILI
2013-12-23	School 6	pre-3	male	4	illness	ILI
2013-12-30	School 6	pre-3	male	4	illness	ILI
2013-12-30	School 6	pre-2	male	3	unknowing
2014-01-03	School 6	pre-1	male	5	illness	vomit
2012-04-24	School 7	1	male	6	illness	fever
2012-04-26	School 8	6	male	13	injury
2012-09-10	School 8	5	female	11	illness	fever
2012-09-10	School 8	1	female	8	illness	vomit
2012-09-10	School 8	2	male	8	illness	vomit
2012-09-12	School 8	3	female	10	illness	ILI
2012-09-12	School 8	6	male	12	illness	fever
2012-09-18	School 8	1	female	6	illness	ILI
2012-09-18	School 8	4	male	11	illness	ILI
2012-09-21	School 8	2	female	7	illness	ILI
2012-11-08	School 8	2	male	7	illness	ILI
2012-11-08	School 8	3	female	8	illness	ILI
2012-11-08	School 8	3	female	8	illness	ILI
2012-11-08	School 8	3	male	8	illness	ILI
2012-11-08	School 8	2	male	7	illness	fever
2012-12-05	School 8	3	male	9	illness	fever
2012-12-11	School 8	3	male	10	illness	ILI
2012-12-11	School 8	4	female	11	illness	ILI
2012-12-11	School 8	4	male	11	illness	ILI
2012-12-25	School 8	4	female	11	illness	ILI
2012-12-25	School 8	2	male	10	illness	operation
2012-12-25	School 8	3	male	10	illness	operation
2013-01-18	School 8	4	female	11	business
2013-03-11	School 8	4	female	11	illness	ILI
2013-03-11	School 8	5	female	12	illness	ILI
2013-03-15	School 8	3	female	10	illness	headach
2013-03-19	School 8	1	female	6	illness	ILI
2013-03-19	School 8	2	female	7	illness	unknowing
2013-03-20	School 8	5	female	11	illness	ILI
2013-03-20	School 8	6	male	12	illness	headach
2013-03-21	School 8	4	male	10	illness	ILI
2013-03-21	School 8	5	male	11	illness	headach
2013-04-07	School 8	6	male	12	illness	mumps
2013-04-07	School 8	3	female	10	illness	unknowing
2013-04-16	School 8	1	female	7	illness	ILI
2013-04-16	School 8	1	female	6	illness	ILI
2013-05-22	School 8	1	male	6	illness	fever
2013-05-28	School 8	3	male	10	illness	fever
2013-05-28	School 8	1	male	6	illness	headach
2013-06-19	School 8	2	male	7	illness	ILI
2013-06-19	School 8	6	male	13	illness	dermatopathya
2013-10-15	School 8	1	female	6	illness	ILI
2013-10-15	School 8	1	female	7	illness	ILI
2013-10-23	School 8	6	male	12	illness	sphagitis
2013-10-31	School 8	1	female	6	illness	headach
2013-11-11	School 8	3	male	9	illness	ILI
2013-11-11	School 8	3	female	9	illness	ILI
2013-11-11	School 8	3	male	9	business
2013-11-28	School 8	1	male	6	illness	fever
2013-12-04	School 8	1	female	6	illness	ILI
2013-12-04	School 8	1	female	6	illness	ILI
2013-12-04	School 8	2	female	7	illness	ILI
2013-12-06	School 8	6	male	12	injury	fracture
2013-12-06	School 8	6	male	12	illness	fever
2013-12-09	School 8	1	male	6	illness	ILI
2013-12-09	School 8	1	male	6	illness	ILI
2012-04-10	School 9	2	male	9	illness	stomachache
2012-04-24	School 9	5	male	11	illness	fever
2012-05-02	School 9	5	male	11	illness	fever
2012-05-03	School 9	4	male	10	illness	fever
2012-05-07	School 9	5	male	11	illness	flat conductor inflammation
2012-05-22	School 9	2	female	9	business
2012-05-28	School 9	1	male	7	illness	ILI
2012-05-29	School 9	1	female	7	illness	ILI
2012-05-29	School 9	2	male	9	business
2012-11-22	School 9	2	female	8	illness	ILI
2012-11-29	School 9	2	male	8	illness	enterogastritis
2012-12-14	School 9	3	male	9	illness	stomachache
2012-12-29	School 9	3	male	9	business
2012-12-30	School 9	5	female	11	business
2013-04-27	School 9	3	male	10	business
2013-05-06	School 9	3	male	10	illness	stomachache
2013-05-06	School 9	4	female	10	illness	varicella
2013-05-08	School 9	4	female	10	illness	allergy
2013-10-09	School 9	4	male	10	injury	sprain
